# Supplementary material for: Phylogenetic placement of the monotypic Baolia (Amaranthaceae s.l.) based on morphological and molecular evidence
Source: BMC Plant Biol. 2024 May 25;24:456. doi: 10.1186/s12870-024-05164-8 (PMC11127444; doi:10.1186/s12870-024-05164-8)
Supplement: Supplementary file 1 — Supplementary Material 1. [file 12870_2024_5164_MOESM1_ESM.zip]

Archive with 15 entries (15 files):
- Fig. S10_Ancestral character reconstruction of bracteole characters in Corispermoideae..pdf
- Fig. S11_Ancestral character reconstruction of perianth characters in Corispermoideae.pdf
- Fig. S12_Ancestral character reconstruction of fruit characters in Corispermoideae..pdf
- Fig. S13_Ancestral character reconstruction of pericarp wing characters in Corispermoideae.pdf
- Fig. S14_ Ancestral character reconstruction of Sclerenchymatous tissue in the pericarp characters in Corispermoideae.pdf
- Fig. S15_ Ancestral character reconstruction of seed-coat testa in Corispermoideae.pdf
- Fig. S1_gene map of the Baolia bracteata chloroplast genomes.jpg
- Fig. S2_Sequence identity plot comparing the 11 chloroplast genomes with Baolia bracteata as a reference by using mVISTA.pdf
- Fig. S3_Use the Mauve multi genome alignment program to detect the collinearity and chloroplast genome structure of 12 species genomes.pdf
- Fig. S4_Phylogenetic tree reconstruction of the 97 species inferred from maximum likelihood and Bayesian analyses based on the three molecular markers (ITS, rbcL, and matK).pdf
- Fig. S5_Phylogeny of Baolieae, Corispermeae and Acroglochineae based on matK + rbcL sequence data and a BEAST analysis.pdf
- Fig. S6_Phylogeny of Baolieae, Corispermeae and Acroglochineae based on ITS sequence data and a BEAST analysis.pdf
- Fig. S7_Ancestral character reconstruction of hairs on stems and leaves characters in Corispermoideae..pdf
- Fig. S8_Ancestral character reconstruction of acicular apices characters in Corispermoideae.pdf
- Fig. S9_Ancestral character reconstruction of inflorescence characters in Corispermoideae.pdf
