# Supplementary material for: Phylogenetic placement of the monotypic Baolia (Amaranthaceae s.l.) based on morphological and molecular evidence
Source: BMC Plant Biol. 2024 May 25;24:456. doi: 10.1186/s12870-024-05164-8 (PMC11127444; doi:10.1186/s12870-024-05164-8)
Supplement: Supplementary file 2 — Supplementary Material 2. [file 12870_2024_5164_MOESM2_ESM.zip]

Archive with 17 entries (17 files):
- Table S10_trait_0003_Inflorescence_ASR.results.txt
- Table S11_trait_0004_Bracteoles_ASR.results.txt
- Table S12_trait_0005_Perianth_ASR.results.txt
- Table S13_trait_0006_Fruit_ASR.results.txt.txt
- Table S14_trait_0007_Pericarp surface_ASR.results.txt
- Table S15_trait_0008_Pericarp wing_ASR.results.txt
- Table S16_trait_0009_Sclerenchymatous tissue in the pericarp_ASR.results.txt
- Table S17_trait_0010_Seed-coat testa_ASR.results.txt
- Table S1_Summary of chloroplast genome features of 12 species used in this study.xls
- Table S2_List of genes in the chloroplast genomes of the Baolia bracteata species.docx
- Table S3_Multi-exon statistics of chloroplast genome.xls
- Table S4_Statistical analysis of the types, quantities, and locations of SSRs and repetitive se-quences in 12 species.xlsx
- Table S5_Species used in this study including phylogeny and comparative chloroplast genome analysis.docx
- Table S6_Species used in phylogeny study based on the gene fragment sequences.docx
- Table S7_Coded matrix for Baolia, Acroglochin, and Corispermoideae for ancestral character state reconstructions.docx
- Table S8_trait_0001_Hairs on stem_ASR.results.txt
- Table S9_trait_0002_Acicular apices_ASR.results.txt
