# Supplementary material for: Phylogenetic placement of the monotypic Baolia (Amaranthaceae s.l.) based on morphological and molecular evidence
Source: BMC Plant Biol. 2024 May 25;24:456. doi: 10.1186/s12870-024-05164-8 (PMC11127444; doi:10.1186/s12870-024-05164-8)
Supplement: Supplementary file 2 — Supplementary Material 2. [file 12870_2024_5164_MOESM2_ESM.zip › Table S10_trait_0003_Inflorescence_ASR.results.txt]

Table S10_trait_0003_Inflorescence_ASR.results
nodeno	0		1		2
node72	0.00051288	0.03158298	0.96790414
node73	0.00005685	0.01814435	0.98179880
node74	0.00004329	0.03523404	0.96472267
node75	0.00001259	0.01038566	0.98960175
node76	0.00000424	0.00423530	0.99576046
node77	0.00000239	0.00225586	0.99774175
node78	0.00000710	0.00321355	0.99677935
node79	0.00000393	0.00243595	0.99756012
node80	0.00000015	0.00044675	0.99955310
node81	0.00000004	0.00023951	0.99976045
node82	0.00000012	0.00045725	0.99954263
node83	0.00000024	0.00067060	0.99932916
node84	0.00000031	0.00074348	0.99925621
node85	0.00000000	0.00000908	0.99999092
node86	0.00000001	0.00014273	0.99985726
node87	0.00000001	0.00014035	0.99985964
node88	0.00000016	0.00045129	0.99954855
node89	0.00000001	0.00012878	0.99987121
node90	0.00000489	0.00277503	0.99722008
node91	0.00000001	0.00014793	0.99985206
node92	0.00000000	0.00001557	0.99998443
node93	0.00000000	0.00000456	0.99999544
node94	0.00000000	0.00002021	0.99997979
node95	0.00000001	0.00010339	0.99989660
node96	0.00000000	0.00000253	0.99999747
node97	0.00029769	0.03227628	0.96742603
node98	0.00000022	0.00058155	0.99941823
node99	0.00000013	0.00042489	0.99957498
node100	0.00000017	0.00052570	0.99947413
node101	0.00000005	0.00031782	0.99968213
node102	0.01049941	0.20805388	0.78144671
node103	0.00031976	0.03010873	0.96957151
node104	0.00000006	0.00035531	0.99964463
node105	0.00000000	0.00000416	0.99999584
node106	0.00492374	0.12764157	0.86743469
node107	0.00118100	0.21955321	0.77926579
node108	0.00033082	0.23371478	0.76595440
node109	0.00195860	0.85274583	0.14529557
node110	0.00058887	0.99336261	0.00604852
node111	0.00000015	0.99999967	0.00000018
node112	0.00000012	0.99999976	0.00000012
node113	0.00000001	0.99999998	0.00000001
node114	0.00000001	0.99999998	0.00000001
node115	0.00003885	0.01559638	0.98436477
node116	0.00004731	0.00822563	0.99172706
node117	0.00005400	0.00941529	0.99053071
node118	0.00000354	0.00214136	0.99785510
node119	0.00000099	0.00113140	0.99886761
node120	0.00000022	0.00059128	0.99940850
node121	0.00000038	0.00090292	0.99909670
node122	0.00000012	0.00235897	0.99764091
node123	0.00000054	0.00870842	0.99129104
node124	0.00000054	0.00889958	0.99109988
node125	0.00000030	0.00072297	0.99927673
node126	0.00000028	0.00069135	0.99930837
node127	0.00007295	0.04719403	0.95273302
node128	0.00000142	0.00405864	0.99593994
node129	0.00000065	0.00146375	0.99853560
node130	0.00000063	0.00118532	0.99881405
node131	0.00002135	0.00539737	0.99458128
node132	0.00000364	0.00234247	0.99765389
node133	0.00000217	0.00189120	0.99810663
node134	0.00000675	0.00305979	0.99693346
node135	0.00000271	0.00198499	0.99801230
node136	0.00009795	0.02548563	0.97441642
node137	0.00001002	0.00408464	0.99590534
node138	0.00000160	0.00136129	0.99863711
node139	0.00000436	0.00234975	0.99764589
node140	0.00000358	0.00234508	0.99765134
node141	0.00000011	0.00045620	0.99954369
