# Supplementary material for: Phylogenetic placement of the monotypic Baolia (Amaranthaceae s.l.) based on morphological and molecular evidence
Source: BMC Plant Biol. 2024 May 25;24:456. doi: 10.1186/s12870-024-05164-8 (PMC11127444; doi:10.1186/s12870-024-05164-8)
Supplement: Supplementary file 2 — Supplementary Material 2. [file 12870_2024_5164_MOESM2_ESM.zip › Table S11_trait_0004_Bracteoles_ASR.results.txt]

Table S11_trait_0004_Bracteoles_ASR.results
nodeno	0		1
node72	0.88060485	0.11939515
node73	0.92192941	0.07807059
node74	0.98528636	0.01471364
node75	0.99523710	0.00476290
node76	0.99860107	0.00139893
node77	0.99856363	0.00143637
node78	0.99676841	0.00323159
node79	0.99754376	0.00245624
node80	0.99955703	0.00044297
node81	0.99979962	0.00020038
node82	0.99960289	0.00039711
node83	0.99940913	0.00059087
node84	0.99936498	0.00063502
node85	0.99999331	0.00000669
node86	0.99989238	0.00010762
node87	0.99989060	0.00010940
node88	0.99955585	0.00044415
node89	0.99990289	0.00009711
node90	0.99328616	0.00671384
node91	0.98189764	0.01810236
node92	0.99937052	0.00062948
node93	0.99998717	0.00001283
node94	0.99998246	0.00001754
node95	0.99990345	0.00009655
node96	0.99999806	0.00000194
node97	0.99641725	0.00358275
node98	0.99964201	0.00035799
node99	0.99970270	0.00029730
node100	0.99956441	0.00043559
node101	0.99969622	0.00030378
node102	0.99999644	0.00000356
node103	0.97705950	0.02294050
node104	0.99970142	0.00029858
node105	0.99999663	0.00000337
node106	0.91588773	0.08411227
node107	0.98008034	0.01991966
node108	0.94406603	0.05593397
node109	0.98824251	0.01175749
node110	0.99926449	0.00073551
node111	0.99999977	0.00000023
node112	0.99999992	0.00000008
node113	1.00000000	0.00000000
node114	0.99999999	0.00000001
node115	0.91211220	0.08788780
node116	0.73049432	0.26950568
node117	0.58334252	0.41665748
node118	0.03820580	0.96179420
node119	0.01005797	0.98994203
node120	0.00055871	0.99944129
node121	0.00041770	0.99958230
node122	0.00004929	0.99995071
node123	0.00007930	0.99992070
node124	0.00007975	0.99992025
node125	0.00064041	0.99935959
node126	0.00098016	0.99901984
node127	0.98822652	0.01177348
node128	0.99872971	0.00127029
node129	0.99925160	0.00074840
node130	0.99924459	0.00075541
node131	0.70850248	0.29149752
node132	0.97646595	0.02353405
node133	0.99396556	0.00603444
node134	0.04284148	0.95715852
node135	0.01222819	0.98777181
node136	0.90571332	0.09428668
node137	0.99035927	0.00964073
node138	0.99733876	0.00266124
node139	0.99658034	0.00341966
node140	0.99748250	0.00251750
node141	0.00113088	0.99886912
