# Supplementary material for: Phylogenetic placement of the monotypic Baolia (Amaranthaceae s.l.) based on morphological and molecular evidence
Source: BMC Plant Biol. 2024 May 25;24:456. doi: 10.1186/s12870-024-05164-8 (PMC11127444; doi:10.1186/s12870-024-05164-8)
Supplement: Supplementary file 2 — Supplementary Material 2. [file 12870_2024_5164_MOESM2_ESM.zip › Table S12_trait_0005_Perianth_ASR.results.txt]

Table S12_trait_0005_Perianth_ASR.results
nodeno	0		1		2		3		4		5		6		7
node72	0.00437949	0.00476211	0.96899161	0.00438988	0.00436249	0.00438985	0.00436307	0.00436150
node73	0.00035424	0.00078354	0.99712615	0.00036604	0.00033490	0.00036584	0.00033552	0.00033377
node74	0.00012464	0.00023351	0.99938415	0.00006034	0.00005632	0.00005028	0.00004548	0.00004528
node75	0.00039860	0.00125185	0.99669665	0.00038294	0.00046928	0.00029177	0.00025500	0.00025391
node76	0.00011589	0.00029047	0.99887541	0.00031801	0.00010416	0.00014522	0.00007643	0.00007441
node77	0.00041205	0.00065545	0.99546120	0.00187888	0.00030825	0.00074633	0.00027466	0.00026318
node78	0.00362760	0.00159677	0.97813560	0.00205569	0.00189892	0.00961653	0.00161931	0.00144958
node79	0.00491067	0.00080872	0.98700456	0.00093414	0.00161816	0.00286271	0.00109290	0.00076814
node80	0.08616361	0.00115604	0.88419888	0.00116657	0.01744555	0.00131958	0.00739717	0.00115260
node81	0.11397449	0.00233765	0.74969677	0.00234188	0.09070632	0.00240359	0.03620303	0.00233627
node82	0.00281537	0.00051273	0.01480048	0.00051285	0.97910892	0.00051428	0.00122267	0.00051270
node83	0.00022450	0.00008540	0.00088216	0.00008541	0.99842247	0.00008551	0.00012915	0.00008540
node84	0.00019989	0.00008404	0.00074571	0.00008405	0.99859768	0.00008413	0.00012047	0.00008403
node85	0.00000036	0.00000029	0.00000063	0.00000029	0.99999754	0.00000029	0.00000031	0.00000029
node86	0.16108992	0.00228676	0.71039189	0.00228860	0.04109532	0.00231562	0.07824573	0.00228616
node87	0.22188828	0.00193621	0.70907541	0.00193712	0.02134500	0.00195059	0.03993148	0.00193591
node88	0.08617243	0.00115677	0.88419648	0.00116730	0.01743852	0.00132023	0.00739493	0.00115334
node89	0.00012187	0.00001608	0.99975181	0.00001610	0.00003748	0.00001630	0.00002428	0.00001608
node90	0.00313695	0.01399186	0.90057474	0.06986199	0.00307897	0.00322296	0.00306811	0.00306442
node91	0.00298316	0.10762781	0.23561237	0.64272583	0.00275973	0.00277414	0.00275866	0.00275830
node92	0.00041351	0.00359736	0.16080945	0.83467119	0.00012701	0.00012756	0.00012697	0.00012695
node93	0.00059984	0.00134134	0.16491809	0.83280871	0.00008297	0.00008316	0.00008295	0.00008294
node94	0.01847246	0.00183089	0.57631547	0.39845823	0.00123072	0.00123081	0.00123071	0.00123071
node95	0.00001063	0.00001512	0.99989337	0.00003841	0.00001060	0.00001067	0.00001060	0.00001060
node96	0.00000008	0.00000008	0.99999940	0.00000012	0.00000008	0.00000008	0.00000008	0.00000008
node97	0.00023619	0.00025560	0.99831112	0.00026019	0.00023459	0.00023946	0.00023156	0.00023129
node98	0.00001147	0.00001151	0.99991961	0.00001152	0.00001147	0.00001148	0.00001147	0.00001147
node99	0.00000732	0.00000734	0.99994872	0.00000734	0.00000732	0.00000732	0.00000732	0.00000732
node100	0.00001777	0.00001777	0.99987564	0.00001777	0.00001776	0.00001777	0.00001776	0.00001776
node101	0.00001594	0.00001594	0.99988842	0.00001594	0.00001594	0.00001594	0.00001594	0.00001594
node102	0.00000013	0.00000013	0.99999909	0.00000013	0.00000013	0.00000013	0.00000013	0.00000013
node103	0.07360399	0.44262822	0.24980303	0.02466989	0.13535562	0.02465152	0.02464397	0.02464376
node104	0.00017987	0.99866592	0.00046411	0.00010271	0.00027939	0.00010268	0.00010266	0.00010266
node105	0.00000035	0.99999746	0.00000077	0.00000023	0.00000050	0.00000023	0.00000023	0.00000023
node106	0.16942589	0.22385634	0.13544290	0.03188914	0.34374896	0.03188116	0.03187785	0.03187776
node107	0.00069457	0.00049657	0.99823662	0.00011860	0.00011589	0.00011402	0.00011191	0.00011182
node108	0.00788132	0.00400383	0.98475810	0.00067377	0.00067220	0.00067110	0.00066987	0.00066981
node109	0.47078138	0.20459951	0.27322076	0.01028040	0.01027990	0.01027960	0.01027923	0.01027922
node110	0.39659832	0.54431855	0.03969178	0.00387836	0.00387830	0.00387826	0.00387822	0.00387821
node111	0.99999943	0.00000037	0.00000005	0.00000003	0.00000003	0.00000003	0.00000003	0.00000003
node112	1.00000000	0.00000000	0.00000000	0.00000000	0.00000000	0.00000000	0.00000000	0.00000000
node113	1.00000000	0.00000000	0.00000000	0.00000000	0.00000000	0.00000000	0.00000000	0.00000000
node114	1.00000000	0.00000000	0.00000000	0.00000000	0.00000000	0.00000000	0.00000000	0.00000000
node115	0.00032705	0.00101896	0.99696733	0.00036537	0.00031551	0.00036901	0.00031989	0.00031688
node116	0.00143804	0.00185246	0.98485278	0.00343856	0.00143636	0.00371533	0.00170801	0.00155846
node117	0.00104372	0.00260859	0.98987240	0.00131463	0.00104342	0.00135216	0.00107918	0.00168590
node118	0.00050450	0.00708336	0.98974753	0.00053599	0.00050446	0.00054036	0.00050851	0.00057529
node119	0.00079155	0.01996902	0.97519658	0.00081041	0.00079152	0.00081303	0.00079395	0.00083394
node120	0.00022833	0.99275371	0.00587559	0.00022850	0.00022833	0.00022852	0.00022835	0.00022867
node121	0.00007521	0.99823892	0.00130959	0.00007527	0.00007521	0.00007527	0.00007522	0.00007531
node122	0.00000231	0.99996442	0.00002172	0.00000231	0.00000231	0.00000231	0.00000231	0.00000231
node123	0.00000500	0.99994727	0.00002273	0.00000500	0.00000500	0.00000500	0.00000500	0.00000500
node124	0.00000498	0.99994756	0.00002256	0.00000498	0.00000498	0.00000498	0.00000498	0.00000498
node125	0.00004492	0.99951514	0.00021531	0.00004493	0.00004492	0.00004493	0.00004492	0.00004493
node126	0.00006035	0.00034655	0.99928991	0.00006068	0.00006034	0.00006073	0.00006039	0.00006105
node127	0.00181094	0.00190960	0.96658061	0.00182839	0.00181093	0.00183080	0.00181327	0.02241546
node128	0.00007012	0.00007318	0.99899353	0.00007063	0.00007011	0.00007070	0.00007018	0.00058155
node129	0.00003000	0.00003045	0.99972748	0.00003007	0.00003000	0.00003008	0.00003000	0.00009192
node130	0.00003554	0.00003573	0.99972505	0.00003557	0.00003554	0.00003558	0.00003555	0.00006144
node131	0.00432089	0.00446767	0.92548669	0.02366532	0.00432032	0.02634105	0.00703368	0.00436438
node132	0.01520506	0.01524467	0.27742856	0.28510446	0.01520492	0.32255702	0.05403825	0.01521706
node133	0.01258643	0.01260090	0.11054430	0.61287711	0.01258638	0.12731508	0.09889894	0.01259086
node134	0.00039650	0.00040049	0.99629090	0.00080467	0.00039648	0.00086118	0.00045224	0.00039754
node135	0.00013732	0.00013806	0.99890545	0.00019562	0.00013732	0.00020370	0.00014504	0.00013749
node136	0.00107561	0.00489237	0.98861558	0.00110378	0.00106728	0.00110655	0.00107053	0.00106830
node137	0.00019337	0.00029586	0.99854289	0.00019432	0.00019302	0.00019437	0.00019312	0.00019305
node138	0.00003636	0.00004373	0.99973809	0.00003647	0.00003629	0.00003646	0.00003630	0.00003630
node139	0.00012597	0.00013064	0.99911353	0.00012605	0.00012592	0.00012604	0.00012593	0.00012592
node140	0.00013049	0.00013144	0.99908561	0.00013051	0.00013048	0.00013051	0.00013048	0.00013048
node141	0.00004325	0.00004329	0.99969721	0.00004325	0.00004325	0.00004325	0.00004325	0.00004325
