# Supplementary material for: Phylogenetic placement of the monotypic Baolia (Amaranthaceae s.l.) based on morphological and molecular evidence
Source: BMC Plant Biol. 2024 May 25;24:456. doi: 10.1186/s12870-024-05164-8 (PMC11127444; doi:10.1186/s12870-024-05164-8)
Supplement: Supplementary file 2 — Supplementary Material 2. [file 12870_2024_5164_MOESM2_ESM.zip › Table S13_trait_0006_Fruit_ASR.results.txt.txt]

Table S13_trait_0006_Fruit_ASR.results.txt
nodeno	0		1		2
node72	0.88604099	0.11042587	0.00353314
node73	0.92747840	0.07210473	0.00041687
node74	0.98040382	0.01957553	0.00002065
node75	0.99341519	0.00657416	0.00001065
node76	0.99649136	0.00350366	0.00000498
node77	0.99390456	0.00608134	0.00001410
node78	0.93762144	0.06141694	0.00096162
node79	0.98024459	0.01964295	0.00011246
node80	0.99878191	0.00121720	0.00000089
node81	0.99947071	0.00052912	0.00000017
node82	0.99903467	0.00096483	0.00000050
node83	0.99864913	0.00135000	0.00000087
node84	0.99853723	0.00146176	0.00000101
node85	0.99998201	0.00001799	0.00000000
node86	0.99970236	0.00029759	0.00000005
node87	0.99971940	0.00028056	0.00000004
node88	0.99877696	0.00122214	0.00000090
node89	0.99974767	0.00025230	0.00000003
node90	0.99440493	0.00557859	0.00001648
node91	0.99968494	0.00031501	0.00000005
node92	0.99996650	0.00003350	0.00000000
node93	0.99999055	0.00000945	0.00000000
node94	0.99995881	0.00004119	0.00000000
node95	0.99979170	0.00020828	0.00000002
node96	0.99999476	0.00000524	0.00000000
node97	0.99293083	0.00704240	0.00002677
node98	0.99915807	0.00084150	0.00000043
node99	0.99928378	0.00071590	0.00000032
node100	0.99897128	0.00102815	0.00000057
node101	0.99936059	0.00063922	0.00000019
node102	0.99999185	0.00000815	0.00000000
node103	0.98505026	0.01480938	0.00014036
node104	0.99955054	0.00044936	0.00000010
node105	0.99999303	0.00000697	0.00000000
node106	0.97571468	0.02390662	0.00037870
node107	0.96726007	0.03269591	0.00004402
node108	0.97785621	0.02211232	0.00003147
node109	0.93015597	0.06963973	0.00020430
node110	0.99699023	0.00300819	0.00000158
node111	0.99999983	0.00000017	0.00000000
node112	0.99999975	0.00000025	0.00000000
node113	0.99999999	0.00000001	0.00000000
node114	0.99999999	0.00000001	0.00000000
node115	0.91606516	0.08352005	0.00041479
node116	0.90722833	0.09077647	0.00199520
node117	0.97243004	0.02723860	0.00033136
node118	0.99483560	0.00514763	0.00001677
node119	0.99739614	0.00259947	0.00000439
node120	0.99923157	0.00076806	0.00000037
node121	0.99927447	0.00072520	0.00000033
node122	0.99986772	0.00013227	0.00000001
node123	0.99980609	0.00019388	0.00000003
node124	0.99980492	0.00019505	0.00000003
node125	0.99865429	0.00134489	0.00000082
node126	0.99863259	0.00136652	0.00000089
node127	0.99493645	0.00504841	0.00001514
node128	0.99895263	0.00104662	0.00000075
node129	0.99882819	0.00117107	0.00000074
node130	0.99852054	0.00147837	0.00000109
node131	0.74361802	0.24286095	0.01352103
node132	0.40953474	0.49998490	0.09048036
node133	0.50817027	0.43888946	0.05294027
node134	0.77588470	0.21493331	0.00918199
node135	0.68663514	0.29253399	0.02083087
node136	0.86497232	0.13415546	0.00087222
node137	0.20778767	0.78779855	0.00441378
node138	0.14196351	0.85473762	0.00329887
node139	0.11911533	0.87441198	0.00647269
node140	0.15470930	0.84215032	0.00314038
node141	0.00228374	0.99687680	0.00083946
