# Supplementary material for: Phylogenetic placement of the monotypic Baolia (Amaranthaceae s.l.) based on morphological and molecular evidence
Source: BMC Plant Biol. 2024 May 25;24:456. doi: 10.1186/s12870-024-05164-8 (PMC11127444; doi:10.1186/s12870-024-05164-8)
Supplement: Supplementary file 2 — Supplementary Material 2. [file 12870_2024_5164_MOESM2_ESM.zip › Table S14_trait_0007_Pericarp surface_ASR.results.txt]

Table S14_trait_0007_Pericarp surface_ASR.results
nodeno	0		1		2		3		4
node72	0.98750746	0.00315238	0.00312415	0.00310822	0.00310779
node73	0.99951272	0.00015372	0.00012293	0.00010555	0.00010508
node74	0.99946968	0.00033713	0.00013836	0.00002877	0.00002606
node75	0.99695816	0.00259831	0.00012264	0.00018109	0.00013980
node76	0.98108868	0.01771281	0.00019921	0.00079569	0.00020361
node77	0.97052932	0.02750705	0.00052219	0.00091638	0.00052506
node78	0.07219510	0.92005365	0.00257187	0.00260737	0.00257201
node79	0.00841696	0.98982420	0.00058349	0.00059186	0.00058349
node80	0.00039569	0.99952995	0.00001412	0.00004612	0.00001412
node81	0.00612378	0.99258427	0.00006737	0.00115721	0.00006737
node82	0.02480401	0.97344092	0.00047560	0.00080387	0.00047560
node83	0.00138345	0.99835982	0.00007926	0.00009821	0.00007926
node84	0.95608502	0.04104325	0.00095196	0.00096781	0.00095196
node85	0.99997618	0.00002033	0.00000116	0.00000117	0.00000116
node86	0.01072869	0.97349093	0.00036629	0.01504780	0.00036629
node87	0.13479711	0.49512420	0.00412096	0.36183677	0.00412096
node88	0.00039167	0.99953380	0.00001428	0.00004597	0.00001428
node89	0.00000481	0.99998247	0.00000422	0.00000428	0.00000422
node90	0.99749538	0.00182094	0.00021956	0.00024444	0.00021968
node91	0.99997133	0.00001408	0.00000483	0.00000493	0.00000483
node92	0.99999049	0.00000840	0.00000037	0.00000037	0.00000037
node93	0.99946728	0.00052189	0.00000361	0.00000361	0.00000361
node94	0.94299764	0.05647157	0.00017693	0.00017693	0.00017693
node95	0.99998318	0.00000478	0.00000401	0.00000402	0.00000401
node96	0.99999976	0.00000006	0.00000006	0.00000006	0.00000006
node97	0.90519593	0.05668059	0.00319321	0.03173522	0.00319505
node98	0.00115703	0.99838257	0.00010154	0.00025731	0.00010155
node99	0.00039346	0.99933793	0.00004165	0.00018531	0.00004165
node100	0.00007581	0.99983657	0.00002182	0.00004398	0.00002182
node101	0.00059459	0.96816068	0.00057651	0.03009171	0.00057651
node102	0.90167819	0.00084919	0.00014121	0.09719017	0.00014124
node103	0.98691350	0.00181001	0.00150424	0.00151141	0.00826084
node104	0.99994382	0.00001124	0.00001061	0.00001062	0.00002371
node105	0.99999970	0.00000007	0.00000007	0.00000007	0.00000009
node106	0.89102270	0.00775569	0.00760975	0.00761318	0.08599868
node107	0.99717006	0.00073620	0.00181694	0.00013905	0.00013775
node108	0.96740073	0.00637050	0.02418139	0.00102408	0.00102330
node109	0.96577711	0.02428931	0.00743295	0.00125043	0.00125020
node110	0.77191330	0.22251186	0.00243671	0.00156908	0.00156905
node111	0.99999967	0.00000027	0.00000002	0.00000002	0.00000002
node112	1.00000000	0.00000000	0.00000000	0.00000000	0.00000000
node113	1.00000000	0.00000000	0.00000000	0.00000000	0.00000000
node114	1.00000000	0.00000000	0.00000000	0.00000000	0.00000000
node115	0.99980938	0.00005598	0.00004802	0.00004338	0.00004324
node116	0.99896383	0.00025954	0.00025906	0.00025879	0.00025878
node117	0.99878890	0.00030308	0.00030270	0.00030266	0.00030266
node118	0.99977321	0.00005825	0.00005618	0.00005618	0.00005618
node119	0.99989733	0.00003061	0.00002402	0.00002402	0.00002402
node120	0.99955498	0.00036108	0.00002798	0.00002798	0.00002798
node121	0.99987301	0.00008247	0.00001484	0.00001484	0.00001484
node122	0.99999364	0.00000303	0.00000111	0.00000111	0.00000111
node123	0.99997559	0.00001307	0.00000378	0.00000378	0.00000378
node124	0.99997607	0.00001274	0.00000373	0.00000373	0.00000373
node125	0.95875667	0.03854564	0.00089923	0.00089923	0.00089923
node126	0.99990865	0.00002292	0.00002281	0.00002281	0.00002281
node127	0.99956751	0.00010813	0.00010812	0.00010812	0.00010812
node128	0.99997020	0.00000745	0.00000745	0.00000745	0.00000745
node129	0.99993484	0.00001629	0.00001629	0.00001629	0.00001629
node130	0.99990192	0.00002452	0.00002452	0.00002452	0.00002452
node131	0.99920374	0.00019911	0.00019907	0.00019904	0.00019904
node132	0.99969624	0.00007594	0.00007594	0.00007594	0.00007594
node133	0.99970548	0.00007363	0.00007363	0.00007363	0.00007363
node134	0.99956064	0.00010984	0.00010984	0.00010984	0.00010984
node135	0.99976060	0.00005985	0.00005985	0.00005985	0.00005985
node136	0.99940700	0.00015262	0.00014846	0.00014600	0.00014592
node137	0.99962144	0.00009481	0.00009465	0.00009455	0.00009455
node138	0.99994245	0.00001440	0.00001439	0.00001438	0.00001438
node139	0.99969675	0.00007582	0.00007581	0.00007581	0.00007581
node140	0.99962567	0.00009359	0.00009358	0.00009358	0.00009358
node141	0.99988471	0.00002883	0.00002882	0.00002882	0.00002882
