# Supplementary material for: Phylogenetic placement of the monotypic Baolia (Amaranthaceae s.l.) based on morphological and molecular evidence
Source: BMC Plant Biol. 2024 May 25;24:456. doi: 10.1186/s12870-024-05164-8 (PMC11127444; doi:10.1186/s12870-024-05164-8)
Supplement: Supplementary file 2 — Supplementary Material 2. [file 12870_2024_5164_MOESM2_ESM.zip › Table S15_trait_0008_Pericarp wing_ASR.results.txt]

Table S15_trait_0008_Pericarp wing_ASR.results
nodeno	0		1
node72	0.99760976	0.00239024
node73	0.99985371	0.00014629
node74	0.99991521	0.00008479
node75	0.99995483	0.00004517
node76	0.99998228	0.00001772
node77	0.99996729	0.00003271
node78	0.99984510	0.00015490
node79	0.99987755	0.00012245
node80	0.99998481	0.00001519
node81	0.99999013	0.00000987
node82	0.99998031	0.00001969
node83	0.99996666	0.00003334
node84	0.99996198	0.00003802
node85	0.99999962	0.00000038
node86	0.99999392	0.00000608
node87	0.99999357	0.00000643
node88	0.99998467	0.00001533
node89	0.99999442	0.00000558
node90	0.99985295	0.00014705
node91	0.99999256	0.00000744
node92	0.99999942	0.00000058
node93	0.99999981	0.00000019
node94	0.99999904	0.00000096
node95	0.99999432	0.00000568
node96	0.99999989	0.00000011
node97	0.99979556	0.00020444
node98	0.99998487	0.00001513
node99	0.99998920	0.00001080
node100	0.99997694	0.00002306
node101	0.99998275	0.00001725
node102	0.99999972	0.00000028
node103	0.99953215	0.00046785
node104	0.99998867	0.00001133
node105	0.99999989	0.00000011
node106	0.99903828	0.00096172
node107	0.99903472	0.00096528
node108	0.98712477	0.01287523
node109	0.05115099	0.94884901
node110	0.00060584	0.99939416
node111	0.00000001	0.99999999
node112	0.00000000	1.00000000
node113	0.00000000	1.00000000
node114	0.00000000	1.00000000
node115	0.99991201	0.00008799
node116	0.99963667	0.00036333
node117	0.99960466	0.00039534
node118	0.99991177	0.00008823
node119	0.99995829	0.00004171
node120	0.99998684	0.00001316
node121	0.99998582	0.00001418
node122	0.99999856	0.00000144
node123	0.99999767	0.00000233
node124	0.99999765	0.00000235
node125	0.99996478	0.00003522
node126	0.99996638	0.00003362
node127	0.99985236	0.00014764
node128	0.99998362	0.00001638
node129	0.99997330	0.00002670
node130	0.99996063	0.00003937
node131	0.99971532	0.00028468
node132	0.99988047	0.00011953
node133	0.99989370	0.00010630
node134	0.99984409	0.00015591
node135	0.99990790	0.00009210
node136	0.99978896	0.00021104
node137	0.99986261	0.00013739
node138	0.99996481	0.00003519
node139	0.99988558	0.00011442
node140	0.99987408	0.00012592
node141	0.99996520	0.00003480
