# Supplementary material for: Phylogenetic placement of the monotypic Baolia (Amaranthaceae s.l.) based on morphological and molecular evidence
Source: BMC Plant Biol. 2024 May 25;24:456. doi: 10.1186/s12870-024-05164-8 (PMC11127444; doi:10.1186/s12870-024-05164-8)
Supplement: Supplementary file 2 — Supplementary Material 2. [file 12870_2024_5164_MOESM2_ESM.zip › Table S16_trait_0009_Sclerenchymatous tissue in the pericarp_ASR.results.txt]

Table S16_trait_0009_Sclerenchymatous tissue in the pericarp_ASR.results
nodeno	0		1
node72	0.94509381	0.05490619
node73	0.95143152	0.04856848
node74	0.94789062	0.05210938
node75	0.97112085	0.02887915
node76	0.99582119	0.00417881
node77	0.99816563	0.00183437
node78	0.99836336	0.00163664
node79	0.99887545	0.00112455
node80	0.99984175	0.00015825
node81	0.99992076	0.00007924
node82	0.99983470	0.00016530
node83	0.99974368	0.00025632
node84	0.99972378	0.00027622
node85	0.99999725	0.00000275
node86	0.99995442	0.00004558
node87	0.99995244	0.00004756
node88	0.99983904	0.00016096
node89	0.99995513	0.00004487
node90	0.99868145	0.00131855
node91	0.99994094	0.00005906
node92	0.99999518	0.00000482
node93	0.99999864	0.00000136
node94	0.99999280	0.00000720
node95	0.99996118	0.00003882
node96	0.99999910	0.00000090
node97	0.99763089	0.00236911
node98	0.99985385	0.00014615
node99	0.99988768	0.00011232
node100	0.99982036	0.00017964
node101	0.99987766	0.00012234
node102	0.99999829	0.00000171
node103	0.80906410	0.19093590
node104	0.00308635	0.99691365
node105	0.00001119	0.99998881
node106	0.93483674	0.06516326
node107	0.86431955	0.13568045
node108	0.13951663	0.86048337
node109	0.01798705	0.98201295
node110	0.00058615	0.99941385
node111	0.00000008	0.99999992
node112	0.00000004	0.99999996
node113	0.00000000	1.00000000
node114	0.00000000	1.00000000
node115	0.94879476	0.05120524
node116	0.98980091	0.01019909
node117	0.99083837	0.00916163
node118	0.98393079	0.01606921
node119	0.96664699	0.03335301
node120	0.99918665	0.00081335
node121	0.99961436	0.00038564
node122	0.99997239	0.00002761
node123	0.99996503	0.00003497
node124	0.99996481	0.00003519
node125	0.99967810	0.00032190
node126	0.02575928	0.97424072
node127	0.99875532	0.00124468
node128	0.99982153	0.00017847
node129	0.99978979	0.00021021
node130	0.99971141	0.00028859
node131	0.99646049	0.00353951
node132	0.99893125	0.00106875
node133	0.99915429	0.00084571
node134	0.99864532	0.00135468
node135	0.99918809	0.00081191
node136	0.90454522	0.09545478
node137	0.13067897	0.86932103
node138	0.09795625	0.90204375
node139	0.11172162	0.88827838
node140	0.01544330	0.98455670
node141	0.99974848	0.00025152
