# Supplementary material for: Phylogenetic placement of the monotypic Baolia (Amaranthaceae s.l.) based on morphological and molecular evidence
Source: BMC Plant Biol. 2024 May 25;24:456. doi: 10.1186/s12870-024-05164-8 (PMC11127444; doi:10.1186/s12870-024-05164-8)
Supplement: Supplementary file 2 — Supplementary Material 2. [file 12870_2024_5164_MOESM2_ESM.zip › Table S17_trait_0010_Seed-coat testa_ASR.results.txt]

Table S17_trait_0010_Seed-coat testa_ASR.results
nodeno	0		1		2
node72	0.07316659	0.90733155	0.01950186
node73	0.06522509	0.92857543	0.00619948
node74	0.07215581	0.92521352	0.00263067
node75	0.04018115	0.95738193	0.00243692
node76	0.01962546	0.97865666	0.00171788
node77	0.02146160	0.97499660	0.00354180
node78	0.01422332	0.96199274	0.02378394
node79	0.00477654	0.98843694	0.00678652
node80	0.00125314	0.99728949	0.00145737
node81	0.00840312	0.98197692	0.00961996
node82	0.30994600	0.32998770	0.36006630
node83	0.03546033	0.03781830	0.92672137
node84	0.93282373	0.03239344	0.03478283
node85	0.99991502	0.00004139	0.00004359
node86	0.00047005	0.99900393	0.00052602
node87	0.00011287	0.99976784	0.00011929
node88	0.00125169	0.99729298	0.00145533
node89	0.00006467	0.99986996	0.00006537
node90	0.11680698	0.87471156	0.00848146
node91	0.09367127	0.90442018	0.00190855
node92	0.00262038	0.99729177	0.00008785
node93	0.00017506	0.99981989	0.00000505
node94	0.00052135	0.99942018	0.00005847
node95	0.99875016	0.00102572	0.00022412
node96	0.99999295	0.00000511	0.00000194
node97	0.00604744	0.99113011	0.00282245
node98	0.00021127	0.99959311	0.00019562
node99	0.00016101	0.99968683	0.00015216
node100	0.00024074	0.99952157	0.00023769
node101	0.00017809	0.99964385	0.00017806
node102	0.00000250	0.99999535	0.00000215
node103	0.13547049	0.84211604	0.02241347
node104	0.00070843	0.99902810	0.00026347
node105	0.00000340	0.99999476	0.00000184
node106	0.66805675	0.29006892	0.04187433
node107	0.16778751	0.82640295	0.00580954
node108	0.83512342	0.15808360	0.00679298
node109	0.97161674	0.02423193	0.00415133
node110	0.99879386	0.00083113	0.00037501
node111	0.99999984	0.00000008	0.00000008
node112	0.99999990	0.00000005	0.00000005
node113	1.00000000	0.00000000	0.00000000
node114	1.00000000	0.00000000	0.00000000
node115	0.06650136	0.92699928	0.00649936
node116	0.69596742	0.27247148	0.03156110
node117	0.93671170	0.04882042	0.01446788
node118	0.99381380	0.00405942	0.00212678
node119	0.99787327	0.00128823	0.00083850
node120	0.99964424	0.00018262	0.00017314
node121	0.99963768	0.00018297	0.00017935
node122	0.99995502	0.00002255	0.00002243
node123	0.99991614	0.00004196	0.00004190
node124	0.99991574	0.00004216	0.00004210
node125	0.99932098	0.00033986	0.00033916
node126	0.99926146	0.00037710	0.00036144
node127	0.99542926	0.00255988	0.00201086
node128	0.99945314	0.00029210	0.00025476
node129	0.99941814	0.00029523	0.00028663
node130	0.99920494	0.00039960	0.00039546
node131	0.71782776	0.24172450	0.04044774
node132	0.75561781	0.22760672	0.01677547
node133	0.58009354	0.40407185	0.01583461
node134	0.61773010	0.24263204	0.13963786
node135	0.35184875	0.35278425	0.29536700
node136	0.04341019	0.94952194	0.00706787
node137	0.00479524	0.99273622	0.00246854
node138	0.00133532	0.99779846	0.00086622
node139	0.00197098	0.99639225	0.00163677
node140	0.00151287	0.99706695	0.00142018
node141	0.00034698	0.99932342	0.00032960
