# Supplementary material for: Phylogenetic placement of the monotypic Baolia (Amaranthaceae s.l.) based on morphological and molecular evidence
Source: BMC Plant Biol. 2024 May 25;24:456. doi: 10.1186/s12870-024-05164-8 (PMC11127444; doi:10.1186/s12870-024-05164-8)
Supplement: Supplementary file 2 — Supplementary Material 2. [file 12870_2024_5164_MOESM2_ESM.zip › Table S1_Summary of chloroplast genome features of 12 species used in this study.xls]

## Sheet: Sheet1
	Table S1 Summary of chloroplast genome features of 12 species used in this study
	species	Total length	length (LSC)	length (IR)	length (SSC)	Total GC content	GC content (LSC)	GC content (IR)	GC content (SSC)	Gene number	Protein-coding gene number	rRNA gene number	tRNA gene number
	Atriplex centralasiatica	152237	83721	25210	18096	0.3727	0.3538	0.4272	0.3085	131	86	8	37
	Atriplex gmelinii	151852	83716	25162	17812	0.3729	0.3535	0.4281	0.3086	133	88	8	37
	Chenopodium acuminatum	152200	83683	25193	18131	0.3725	0.353	0.4272	0.3101	131	86	8	37
	Chenopodium album	152199	83681	25194	18130	0.3725	0.353	0.4272	0.3101	129	84	8	37
	Chenopodium ficifolium	151823	83668	25109	17937	0.3726	0.3531	0.4275	0.31	129	84	8	37
	Chenopodium quinoa	152087	83570	25205	18107	0.3724	0.3529	0.4274	0.3095	133	88	8	37
	Dysphania ambrosioides	151689	83421	25103	18062	0.3692	0.3486	0.4274	0.3029	129	84	8	37
	Dysphania pumilio	151960	83756	25231	17742	0.3694	0.3484	0.4274	0.3042	129	84	8	37
	Oxybasis glauca	151655	83579	25081	17914	0.3687	0.3473	0.4277	0.3035	129	84	8	37
	Corispermum chinganicum	150647	84250	23328	19741	0.3647	0.3433	0.4319	0.2976	129	84	8	37
	Corispermum declinatum	150590	84229	23328	19705	0.3646	0.343	0.432	0.2974	129	84	8	37
	Baolia bracteata1-1	152505	86146	23118	20123	0.3672	0.3453	0.4343	0.3068	131	86	8	37
	Baolia bracteata1-2	152504	86145	23118	20123	0.3672	0.3453	0.4343	0.3068	131	86	8	37
	Baolia bracteata1-3	152508	86145	23118	20127	0.3673	0.3455	0.4343	0.3068	131	86	8	37
	Baolia bracteata1-4	152508	86145	23118	20127	0.3673	0.3455	0.4343	0.3068	131	86	8	37
	Baolia bracteata1-5	152499	86140	23118	20123	0.3672	0.3453	0.4343	0.3068	131	86	8	37
	Baolia bracteata1-6	152504	86145	23118	20123	0.3672	0.3453	0.4343	0.3068	131	86	8	37
	Baolia bracteata1-7	152499	86140	23118	20123	0.3672	0.3453	0.4343	0.3068	131	86	8	37
	Baolia bracteata1-8	152504	86145	23118	20123	0.3672	0.3453	0.4343	0.3068	131	86	8	37
	Baolia bracteata1-9	152506	86145	23118	20123	0.3673	0.3453	0.4343	0.3068	131	86	8	37
	Baolia bracteata2-1	152503	86145	23118	20122	0.3672	0.3453	0.4343	0.3068	131	86	8	37
	Baolia bracteata2-2	152499	86145	23118	20118	0.3672	0.3453	0.4343	0.3068	131	86	8	37
	Baolia bracteata2-3	152499	86145	23118	20118	0.3672	0.3453	0.4343	0.3068	131	86	8	37
	Baolia bracteata2-4	152499	86145	23118	20118	0.3672	0.3453	0.4343	0.3068	131	86	8	37
	Baolia bracteata2-5	152503	86145	23118	20122	0.3672	0.3453	0.4343	0.3068	131	86	8	37
	Baolia bracteata2-6	152503	86145	23118	20122	0.3672	0.3453	0.4343	0.3068	131	86	8	37
	Baolia bracteata2-7	152499	86145	23118	20118	0.3672	0.3453	0.4343	0.3068	131	86	8	37
