# Supplementary material for: Phylogenetic placement of the monotypic Baolia (Amaranthaceae s.l.) based on morphological and molecular evidence
Source: BMC Plant Biol. 2024 May 25;24:456. doi: 10.1186/s12870-024-05164-8 (PMC11127444; doi:10.1186/s12870-024-05164-8)
Supplement: Supplementary file 2 — Supplementary Material 2. [file 12870_2024_5164_MOESM2_ESM.zip › Table S3_Multi-exon statistics of chloroplast genome.xls]

## Sheet: Sheet1
	Table S3 Multi-exon statistics of chloroplast genome
	Gene	Type	Start	End	Length
	trnK-UUU	intron	1800	4308	2509
	trnK-UUU	exon1	4309	4345	37
	trnK-UUU	exon2	1765	1799	35
	rps16	intron	5228	6106	879
	rps16	exon1	6107	6146	40
	rps16	exon2	5001	5227	227
	trnG-GCC	exon1	8960	8982	23
	trnG-GCC	exon2	9690	9747	58
	trnG-GCC	intron	8983	9689	707
	atpF	intron	12047	12849	803
	atpF	exon1	12850	12994	145
	atpF	exon2	11637	12046	410
	rpoC1	intron	22127	22920	794
	rpoC1	exon1	22921	23352	432
	rpoC1	exon2	20531	22126	1596
	ycf3	intron1	44006	44773	768
	ycf3	intron2	42991	43776	786
	ycf3	exon1	44774	44899	126
	ycf3	exon2	43777	44005	229
	ycf3	exon3	42839	42990	152
	trnL-UAA	exon1	48147	48183	37
	trnL-UAA	exon2	48743	48792	50
	trnL-UAA	intron	48184	48742	559
	trnV-UAC	intron	52478	53069	592
	trnV-UAC	exon1	53070	53108	39
	trnV-UAC	exon2	52441	52477	37
	rps12	exon1	71408	71521	114
	rps12	exon2	139608	139838	231
	rps12	exon3	140375	140401	27
	rps12	intron1	139839	140374	536
	rps12-2	intron1	98276	98811	536
	rps12-2	exon1	71408	71521	114
	rps12-2	exon2	98812	99042	231
	rps12-2	exon3	98249	98275	27
	clpP	intron1	72780	73689	910
	clpP	intron2	71885	72487	603
	clpP	exon1	73690	73760	71
	clpP	exon2	72488	72779	292
	clpP	exon3	71657	71884	228
	petB	exon1	76611	76616	6
	petB	exon2	77428	78069	642
	petB	intron	76617	77427	811
	petD	exon1	78282	78289	8
	petD	exon2	79040	79514	475
	petD	intron	78290	79039	750
	rpl16	intron	83395	84440	1046
	rpl16	exon1	84441	84450	10
	rpl16	exon2	82991	83394	404
	ndhB	intron	95987	96659	673
	ndhB	exon1	96660	97436	777
	ndhB	exon2	95231	95986	756
	trnI-GAU	exon1	102649	102690	42
	trnI-GAU	exon2	103648	103682	35
	trnI-GAU	intron	102691	103647	957
	trnA-UGC	exon1	103753	103790	38
	trnA-UGC	exon2	104619	104653	35
	trnA-UGC	intron	103791	104618	828
	ndhA	intron	119972	121082	1111
	ndhA	exon1	121083	121634	552
	ndhA	exon2	119432	119971	540
