# Supplementary material for: Phylogenetic placement of the monotypic Baolia (Amaranthaceae s.l.) based on morphological and molecular evidence
Source: BMC Plant Biol. 2024 May 25;24:456. doi: 10.1186/s12870-024-05164-8 (PMC11127444; doi:10.1186/s12870-024-05164-8)
Supplement: Supplementary file 2 — Supplementary Material 2. [file 12870_2024_5164_MOESM2_ESM.zip › Table S4_Statistical analysis of the types, quantities, and locations of SSRs and repetitive se-quences in 12 species.xlsx]

## Sheet: Sheet1
Table S4 Identifies the types and positions of SSR motifs identified in 12 plastids
ID	SSR nr.	SSR type	SSR	size	start	end	location	Region		ID	SSR nr.	SSR type	SSR	size	start	end	location	Region		ID	SSR nr.	SSR type	SSR	size	start	end	location	Region		ID	SSR nr.	SSR type	SSR	size	start	end	location	Region		ID	SSR nr.	SSR type	SSR	size	start	end	location	Region
Baolia bracteata1-1	1	p1	(T)10	10	3734	3743	trnK-UUU-intron1	LSC		Baolia bracteata1-2	1	p1	(T)10	10	3734	3743	trnK-UUU-intron1	LSC		Baolia bracteata1-3	1	p1	(T)10	10	3732	3741	trnK-UUU-intron1	LSC		Baolia bracteata1-4	1	p1	(T)10	10	3732	3741	trnK-UUU-intron1	LSC		Baolia bracteata1-5	1	p1	(T)10	10	3734	3743	trnK-UUU-intron1	LSC
Baolia bracteata1-1	2	p1	(A)10	10	7072	7081	IGS(trnQ-UUG,psbK)	LSC		Baolia bracteata1-2	2	p1	(A)10	10	7072	7081	IGS(trnQ-UUG,psbK)	LSC		Baolia bracteata1-3	2	p1	(A)10	10	7070	7079	IGS(trnQ-UUG,psbK)	LSC		Baolia bracteata1-4	2	p1	(A)10	10	7070	7079	IGS(trnQ-UUG,psbK)	LSC		Baolia bracteata1-5	2	p1	(A)10	10	7072	7081	IGS(trnQ-UUG,psbK)	LSC
Baolia bracteata1-1	3	p1	(T)10	10	7737	7746	IGS(psbK,psbI)	LSC		Baolia bracteata1-2	3	p1	(T)10	10	7737	7746	IGS(psbK,psbI)	LSC		Baolia bracteata1-3	3	p1	(T)10	10	7735	7744	IGS(psbK,psbI)	LSC		Baolia bracteata1-4	3	p1	(T)10	10	7735	7744	IGS(psbK,psbI)	LSC		Baolia bracteata1-5	3	p1	(T)10	10	7737	7746	IGS(psbK,psbI)	LSC
Baolia bracteata1-1	4	p1	(A)10	10	7749	7758	IGS(psbK,psbI)	LSC		Baolia bracteata1-2	4	p1	(A)10	10	7749	7758	IGS(psbK,psbI)	LSC		Baolia bracteata1-3	4	p1	(A)10	10	7747	7756	IGS(psbK,psbI)	LSC		Baolia bracteata1-4	4	p1	(A)10	10	7747	7756	IGS(psbK,psbI)	LSC		Baolia bracteata1-5	4	p1	(A)10	10	7749	7758	IGS(psbK,psbI)	LSC
Baolia bracteata1-1	5	p1	(T)11	11	7919	7929	IGS(psbI,trnS-GCU)	LSC		Baolia bracteata1-2	5	p1	(T)11	11	7919	7929	IGS(psbI,trnS-GCU)	LSC		Baolia bracteata1-3	5	p1	(T)11	11	7917	7927	IGS(psbI,trnS-GCU)	LSC		Baolia bracteata1-4	5	p1	(T)11	11	7917	7927	IGS(psbI,trnS-GCU)	LSC		Baolia bracteata1-5	5	p1	(T)11	11	7919	7929	IGS(psbI,trnS-GCU)	LSC
Baolia bracteata1-1	6	p1	(A)11	11	8034	8044	IGS(psbI,trnS-GCU)	LSC		Baolia bracteata1-2	6	p1	(A)11	11	8034	8044	IGS(psbI,trnS-GCU)	LSC		Baolia bracteata1-3	6	p1	(A)11	11	8032	8042	IGS(psbI,trnS-GCU)	LSC		Baolia bracteata1-4	6	p1	(A)11	11	8032	8042	IGS(psbI,trnS-GCU)	LSC		Baolia bracteata1-5	6	p1	(A)11	11	8034	8044	IGS(psbI,trnS-GCU)	LSC
Baolia bracteata1-1	7	p2	(AT)5	10	8369	8378	IGS(trnS-GCU,trnG-GCC)	LSC		Baolia bracteata1-2	7	p2	(AT)5	10	8369	8378	IGS(trnS-GCU,trnG-GCC)	LSC		Baolia bracteata1-3	7	p2	(AT)5	10	8367	8376	IGS(trnS-GCU,trnG-GCC)	LSC		Baolia bracteata1-4	7	p2	(AT)5	10	8367	8376	IGS(trnS-GCU,trnG-GCC)	LSC		Baolia bracteata1-5	7	p2	(AT)5	10	8369	8378	IGS(trnS-GCU,trnG-GCC)	LSC
Baolia bracteata1-1	8	p1	(A)11	11	8664	8674	IGS(trnS-GCU,trnG-GCC)	LSC		Baolia bracteata1-2	8	p1	(A)11	11	8664	8674	IGS(trnS-GCU,trnG-GCC)	LSC		Baolia bracteata1-3	8	p1	(A)11	11	8662	8672	IGS(trnS-GCU,trnG-GCC)	LSC		Baolia bracteata1-4	8	p1	(A)11	11	8662	8672	IGS(trnS-GCU,trnG-GCC)	LSC		Baolia bracteata1-5	8	p1	(A)11	11	8664	8674	IGS(trnS-GCU,trnG-GCC)	LSC
Baolia bracteata1-1	9	p1	(T)11	11	9986	9996	IGS(trnR-UCU,atpA)	LSC		Baolia bracteata1-2	9	p1	(T)11	11	9986	9996	IGS(trnR-UCU,atpA)	LSC		Baolia bracteata1-3	9	p1	(T)11	11	9984	9994	IGS(trnR-UCU,atpA)	LSC		Baolia bracteata1-4	9	p1	(T)11	11	9984	9994	IGS(trnR-UCU,atpA)	LSC		Baolia bracteata1-5	9	p1	(T)11	11	9986	9996	IGS(trnR-UCU,atpA)	LSC
Baolia bracteata1-1	10	p1	(A)10	10	10018	10027	IGS(trnR-UCU,atpA)	LSC		Baolia bracteata1-2	10	p1	(A)10	10	10018	10027	IGS(trnR-UCU,atpA)	LSC		Baolia bracteata1-3	10	p1	(A)10	10	10016	10025	IGS(trnR-UCU,atpA)	LSC		Baolia bracteata1-4	10	p1	(A)10	10	10016	10025	IGS(trnR-UCU,atpA)	LSC		Baolia bracteata1-5	10	p1	(A)10	10	10018	10027	IGS(trnR-UCU,atpA)	LSC
Baolia bracteata1-1	11	p1	(T)12	12	11586	11597	IGS(atpA,atpF)	LSC		Baolia bracteata1-2	11	p1	(T)12	12	11586	11597	IGS(atpA,atpF)	LSC		Baolia bracteata1-3	11	p1	(T)12	12	11584	11595	IGS(atpA,atpF)	LSC		Baolia bracteata1-4	11	p1	(T)12	12	11584	11595	IGS(atpA,atpF)	LSC		Baolia bracteata1-5	11	p1	(T)12	12	11586	11597	IGS(atpA,atpF)	LSC
Baolia bracteata1-1	12	p4	(GGAA)3	12	13229	13240	IGS(atpF,atpH)	LSC		Baolia bracteata1-2	12	p4	(GGAA)3	12	13229	13240	IGS(atpF,atpH)	LSC		Baolia bracteata1-3	12	p4	(GGAA)3	12	13227	13238	IGS(atpF,atpH)	LSC		Baolia bracteata1-4	12	p4	(GGAA)3	12	13227	13238	IGS(atpF,atpH)	LSC		Baolia bracteata1-5	12	p4	(GGAA)3	12	13229	13240	IGS(atpF,atpH)	LSC
Baolia bracteata1-1	13	p1	(T)10	10	14175	14184	IGS(atpH,atpI)	LSC		Baolia bracteata1-2	13	p1	(T)10	10	14175	14184	IGS(atpH,atpI)	LSC		Baolia bracteata1-3	13	p1	(T)10	10	14173	14182	IGS(atpH,atpI)	LSC		Baolia bracteata1-4	13	p1	(T)10	10	14173	14182	IGS(atpH,atpI)	LSC		Baolia bracteata1-5	13	p1	(T)10	10	14175	14184	IGS(atpH,atpI)	LSC
Baolia bracteata1-1	14	p1	(T)11	11	14207	14217	IGS(atpH,atpI)	LSC		Baolia bracteata1-2	14	p1	(T)11	11	14207	14217	IGS(atpH,atpI)	LSC		Baolia bracteata1-3	14	p1	(T)11	11	14204	14214	IGS(atpH,atpI)	LSC		Baolia bracteata1-4	14	p1	(T)11	11	14204	14214	IGS(atpH,atpI)	LSC		Baolia bracteata1-5	14	p1	(T)11	11	14207	14217	IGS(atpH,atpI)	LSC
Baolia bracteata1-1	15	p1	(T)11	11	18252	18262	rpoC2	LSC		Baolia bracteata1-2	15	p1	(T)11	11	18252	18262	rpoC2	LSC		Baolia bracteata1-3	15	p1	(T)11	11	18249	18259	rpoC2	LSC		Baolia bracteata1-4	15	p1	(T)11	11	18249	18259	rpoC2	LSC		Baolia bracteata1-5	15	p1	(T)11	11	18252	18262	rpoC2	LSC
Baolia bracteata1-1	16	p2	(AT)5	10	19602	19611	rpoC2	LSC		Baolia bracteata1-2	16	p2	(AT)5	10	19602	19611	rpoC2	LSC		Baolia bracteata1-3	16	p2	(AT)5	10	19599	19608	rpoC2	LSC		Baolia bracteata1-4	16	p2	(AT)5	10	19599	19608	rpoC2	LSC		Baolia bracteata1-5	16	p2	(AT)5	10	19602	19611	rpoC2	LSC
Baolia bracteata1-1	17	p2	(AT)5	10	20838	20847	rpoC1-exon2	LSC		Baolia bracteata1-2	17	p2	(AT)5	10	20838	20847	rpoC1-exon2	LSC		Baolia bracteata1-3	17	p2	(AT)5	10	20835	20844	rpoC1-exon2	LSC		Baolia bracteata1-4	17	p2	(AT)5	10	20835	20844	rpoC1-exon2	LSC		Baolia bracteata1-5	17	p2	(AT)5	10	20838	20847	rpoC1-exon2	LSC
Baolia bracteata1-1	18	p1	(A)12	12	22457	22468	rpoC1-intron1	LSC		Baolia bracteata1-2	18	p1	(A)12	12	22457	22468	rpoC1-intron1	LSC		Baolia bracteata1-3	18	p1	(A)11	11	22454	22464	rpoC1-intron1	LSC		Baolia bracteata1-4	18	p1	(A)11	11	22454	22464	rpoC1-intron1	LSC		Baolia bracteata1-5	18	p1	(A)12	12	22457	22468	rpoC1-intron1	LSC
Baolia bracteata1-1	19	p1	(T)10	10	25946	25955	rpoB	LSC		Baolia bracteata1-2	19	p1	(T)10	10	25946	25955	rpoB	LSC		Baolia bracteata1-3	19	p1	(T)10	10	25942	25951	rpoB	LSC		Baolia bracteata1-4	19	p1	(T)10	10	25942	25951	rpoB	LSC		Baolia bracteata1-5	19	p1	(T)10	10	25946	25955	rpoB	LSC
Baolia bracteata1-1	20	p1	(T)12	12	30480	30491	IGS(trnD-GUC,trnY-GUA)	LSC		Baolia bracteata1-2	20	p1	(T)12	12	30480	30491	IGS(trnD-GUC,trnY-GUA)	LSC		Baolia bracteata1-3	20	p1	(T)12	12	30476	30487	IGS(trnD-GUC,trnY-GUA)	LSC		Baolia bracteata1-4	20	p1	(T)12	12	30476	30487	IGS(trnD-GUC,trnY-GUA)	LSC		Baolia bracteata1-5	20	p1	(T)12	12	30480	30491	IGS(trnD-GUC,trnY-GUA)	LSC
Baolia bracteata1-1	21	p1	(T)10	10	32775	32784	IGS(trnT-GGU,psbD)	LSC		Baolia bracteata1-2	21	p1	(T)10	10	32775	32784	IGS(trnT-GGU,psbD)	LSC		Baolia bracteata1-3	21	p1	(T)10	10	32771	32780	IGS(trnT-GGU,psbD)	LSC		Baolia bracteata1-4	21	p1	(T)10	10	32771	32780	IGS(trnT-GGU,psbD)	LSC		Baolia bracteata1-5	21	p1	(T)10	10	32775	32784	IGS(trnT-GGU,psbD)	LSC
Baolia bracteata1-1	22	p1	(A)10	10	42541	42550	IGS(psaA,ycf3)	LSC		Baolia bracteata1-2	22	p1	(A)10	10	42541	42550	IGS(psaA,ycf3)	LSC		Baolia bracteata1-3	22	p1	(A)10	10	42537	42546	IGS(psaA,ycf3)	LSC		Baolia bracteata1-4	22	p1	(A)10	10	42537	42546	IGS(psaA,ycf3)	LSC		Baolia bracteata1-5	22	p1	(A)10	10	42541	42550	IGS(psaA,ycf3)	LSC
Baolia bracteata1-1	23	p3	(AAT)4	12	42817	42828	IGS(psaA,ycf3)	LSC		Baolia bracteata1-2	23	p3	(AAT)4	12	42817	42828	IGS(psaA,ycf3)	LSC		Baolia bracteata1-3	23	p3	(AAT)4	12	42813	42824	IGS(psaA,ycf3)	LSC		Baolia bracteata1-4	23	p3	(AAT)4	12	42813	42824	IGS(psaA,ycf3)	LSC		Baolia bracteata1-5	23	p3	(AAT)4	12	42817	42828	IGS(psaA,ycf3)	LSC
Baolia bracteata1-1	24	p4	(CAAA)3	12	45006	45017	IGS(ycf3,trnS-GCU-2)	LSC		Baolia bracteata1-2	24	p4	(CAAA)3	12	45006	45017	IGS(ycf3,trnS-GCU-2)	LSC		Baolia bracteata1-3	24	p4	(CAAA)3	12	45002	45013	IGS(ycf3,trnS-GCU-2)	LSC		Baolia bracteata1-4	24	p4	(CAAA)3	12	45002	45013	IGS(ycf3,trnS-GCU-2)	LSC		Baolia bracteata1-5	24	p4	(CAAA)3	12	45006	45017	IGS(ycf3,trnS-GCU-2)	LSC
Baolia bracteata1-1	25	p2	(TA)6	12	46852	46863	IGS(rps4,trnT-UGU)	LSC		Baolia bracteata1-2	25	p2	(TA)6	12	46852	46863	IGS(rps4,trnT-UGU)	LSC		Baolia bracteata1-3	25	p2	(TA)6	12	46848	46859	IGS(rps4,trnT-UGU)	LSC		Baolia bracteata1-4	25	p2	(TA)6	12	46848	46859	IGS(rps4,trnT-UGU)	LSC		Baolia bracteata1-5	25	p2	(TA)6	12	46852	46863	IGS(rps4,trnT-UGU)	LSC
Baolia bracteata1-1	26	p2	(TA)5	10	46984	46993	IGS(rps4,trnT-UGU)	LSC		Baolia bracteata1-2	26	p2	(TA)5	10	46984	46993	IGS(rps4,trnT-UGU)	LSC		Baolia bracteata1-3	26	p2	(TA)5	10	46980	46989	IGS(rps4,trnT-UGU)	LSC		Baolia bracteata1-4	26	p2	(TA)5	10	46980	46989	IGS(rps4,trnT-UGU)	LSC		Baolia bracteata1-5	26	p2	(TA)5	10	46984	46993	IGS(rps4,trnT-UGU)	LSC
Baolia bracteata1-1	27	p1	(A)12	12	47016	47027	IGS(rps4,trnT-UGU)	LSC		Baolia bracteata1-2	27	p1	(A)12	12	47016	47027	IGS(rps4,trnT-UGU)	LSC		Baolia bracteata1-3	27	p1	(A)12	12	47012	47023	IGS(rps4,trnT-UGU)	LSC		Baolia bracteata1-4	27	p1	(A)12	12	47012	47023	IGS(rps4,trnT-UGU)	LSC		Baolia bracteata1-5	27	p1	(A)12	12	47016	47027	IGS(rps4,trnT-UGU)	LSC
Baolia bracteata1-1	28	p1	(A)12	12	47223	47234	IGS(rps4,trnT-UGU)	LSC		Baolia bracteata1-2	28	p1	(A)12	12	47223	47234	IGS(rps4,trnT-UGU)	LSC		Baolia bracteata1-3	28	p1	(A)11	11	47219	47229	IGS(rps4,trnT-UGU)	LSC		Baolia bracteata1-4	28	p1	(A)11	11	47219	47229	IGS(rps4,trnT-UGU)	LSC		Baolia bracteata1-5	28	p1	(A)12	12	47223	47234	IGS(rps4,trnT-UGU)	LSC
Baolia bracteata1-1	29	p1	(A)10	10	47628	47637	IGS(trnT-UGU,trnL-UAA)	LSC		Baolia bracteata1-2	29	p1	(A)10	10	47628	47637	IGS(trnT-UGU,trnL-UAA)	LSC		Baolia bracteata1-3	29	p1	(A)10	10	47623	47632	IGS(trnT-UGU,trnL-UAA)	LSC		Baolia bracteata1-4	29	p1	(A)10	10	47623	47632	IGS(trnT-UGU,trnL-UAA)	LSC		Baolia bracteata1-5	29	p1	(A)10	10	47628	47637	IGS(trnT-UGU,trnL-UAA)	LSC
Baolia bracteata1-1	30	p1	(A)10	10	48286	48295	trnL-UAA-intron1	LSC		Baolia bracteata1-2	30	p1	(A)10	10	48286	48295	trnL-UAA-intron1	LSC		Baolia bracteata1-3	30	p1	(A)10	10	48281	48290	trnL-UAA-intron1	LSC		Baolia bracteata1-4	30	p1	(A)10	10	48281	48290	trnL-UAA-intron1	LSC		Baolia bracteata1-5	30	p1	(A)10	10	48286	48295	trnL-UAA-intron1	LSC
Baolia bracteata1-1	31	p1	(T)10	10	52312	52321	IGS(ndhC,trnV-UAC)	LSC		Baolia bracteata1-2	31	p1	(T)10	10	52312	52321	IGS(ndhC,trnV-UAC)	LSC		Baolia bracteata1-3	31	p1	(T)10	10	52313	52322	IGS(ndhC,trnV-UAC)	LSC		Baolia bracteata1-4	31	p1	(T)10	10	52313	52322	IGS(ndhC,trnV-UAC)	LSC		Baolia bracteata1-5	31	p1	(T)10	10	52312	52321	IGS(ndhC,trnV-UAC)	LSC
Baolia bracteata1-1	32	p1	(A)10	10	53468	53477	IGS(trnM-CAU,atpE)	LSC		Baolia bracteata1-2	32	p1	(A)10	10	53468	53477	IGS(trnM-CAU,atpE)	LSC		Baolia bracteata1-3	32	p1	(A)10	10	53469	53478	IGS(trnM-CAU,atpE)	LSC		Baolia bracteata1-4	32	p1	(A)10	10	53469	53478	IGS(trnM-CAU,atpE)	LSC		Baolia bracteata1-5	32	p1	(A)10	10	53468	53477	IGS(trnM-CAU,atpE)	LSC
Baolia bracteata1-1	33	p3	(ATT)4	12	53544	53555	IGS(trnM-CAU,atpE)	LSC		Baolia bracteata1-2	33	p3	(ATT)4	12	53544	53555	IGS(trnM-CAU,atpE)	LSC		Baolia bracteata1-3	33	p3	(ATT)4	12	53545	53556	IGS(trnM-CAU,atpE)	LSC		Baolia bracteata1-4	33	p3	(ATT)4	12	53545	53556	IGS(trnM-CAU,atpE)	LSC		Baolia bracteata1-5	33	p3	(ATT)4	12	53544	53555	IGS(trnM-CAU,atpE)	LSC
Baolia bracteata1-1	34	p1	(T)10	10	55414	55423	atpB	LSC		Baolia bracteata1-2	34	p1	(T)10	10	55414	55423	atpB	LSC		Baolia bracteata1-3	34	p1	(T)10	10	55415	55424	atpB	LSC		Baolia bracteata1-4	34	p1	(T)10	10	55415	55424	atpB	LSC		Baolia bracteata1-5	34	p1	(T)10	10	55414	55423	atpB	LSC
Baolia bracteata1-1	35	p1	(A)16	16	55524	55539	atpB	LSC		Baolia bracteata1-2	35	p1	(A)16	16	55524	55539	atpB	LSC		Baolia bracteata1-3	35	p1	(A)16	16	55525	55540	atpB	LSC		Baolia bracteata1-4	35	p1	(A)16	16	55525	55540	atpB	LSC		Baolia bracteata1-5	35	p1	(A)16	16	55524	55539	atpB	LSC
Baolia bracteata1-1	36	p1	(T)10	10	55814	55823	IGS(atpB,rbcL)	LSC		Baolia bracteata1-2	36	p1	(T)10	10	55814	55823	IGS(atpB,rbcL)	LSC		Baolia bracteata1-3	36	p1	(T)10	10	55815	55824	IGS(atpB,rbcL)	LSC		Baolia bracteata1-4	36	p1	(T)10	10	55815	55824	IGS(atpB,rbcL)	LSC		Baolia bracteata1-5	36	p1	(T)10	10	55814	55823	IGS(atpB,rbcL)	LSC
Baolia bracteata1-1	37	p1	(A)10	10	58078	58087	IGS(rbcL,accD)	LSC		Baolia bracteata1-2	37	p1	(A)10	10	58078	58087	IGS(rbcL,accD)	LSC		Baolia bracteata1-3	37	p1	(A)10	10	58079	58088	IGS(rbcL,accD)	LSC		Baolia bracteata1-4	37	p1	(A)10	10	58079	58088	IGS(rbcL,accD)	LSC		Baolia bracteata1-5	37	p1	(A)10	10	58078	58087	IGS(rbcL,accD)	LSC
Baolia bracteata1-1	38	p4	(TAAT)4	16	60455	60470	IGS(accD,psaI)	LSC		Baolia bracteata1-2	38	p4	(TAAT)4	16	60455	60470	IGS(accD,psaI)	LSC		Baolia bracteata1-3	38	p4	(TAAT)4	16	60456	60471	IGS(accD,psaI)	LSC		Baolia bracteata1-4	38	p4	(TAAT)4	16	60456	60471	IGS(accD,psaI)	LSC		Baolia bracteata1-5	38	p4	(TAAT)4	16	60455	60470	IGS(accD,psaI)	LSC
Baolia bracteata1-1	39	p1	(A)11	11	61791	61801	IGS(ycf4,cemA)	LSC		Baolia bracteata1-2	39	p1	(A)10	10	61791	61800	IGS(ycf4,cemA)	LSC		Baolia bracteata1-3	39	p2	(AT)5	10	61800	61809	IGS(ycf4,cemA)	LSC		Baolia bracteata1-4	39	p2	(AT)5	10	61800	61809	IGS(ycf4,cemA)	LSC		Baolia bracteata1-5	39	p1	(A)10	10	61791	61800	IGS(ycf4,cemA)	LSC
Baolia bracteata1-1	40	p2	(AT)5	10	61801	61810	IGS(ycf4,cemA)	LSC		Baolia bracteata1-2	40	p2	(TA)5	10	61801	61810	IGS(ycf4,cemA)	LSC		Baolia bracteata1-3	40	p1	(T)10	10	62257	62266	IGS(ycf4,cemA)	LSC		Baolia bracteata1-4	40	p1	(T)10	10	62257	62266	IGS(ycf4,cemA)	LSC		Baolia bracteata1-5	40	p2	(TA)5	10	61801	61810	IGS(ycf4,cemA)	LSC
Baolia bracteata1-1	41	p1	(T)10	10	62258	62267	IGS(ycf4,cemA)	LSC		Baolia bracteata1-2	41	p1	(T)10	10	62257	62266	IGS(ycf4,cemA)	LSC		Baolia bracteata1-3	41	p1	(A)13	13	64754	64766	IGS(petA,psbJ)	LSC		Baolia bracteata1-4	41	p1	(A)13	13	64754	64766	IGS(petA,psbJ)	LSC		Baolia bracteata1-5	41	p1	(T)10	10	62257	62266	IGS(ycf4,cemA)	LSC
Baolia bracteata1-1	42	p1	(A)13	13	64755	64767	IGS(petA,psbJ)	LSC		Baolia bracteata1-2	42	p1	(A)14	14	64754	64767	IGS(petA,psbJ)	LSC		Baolia bracteata1-3	42	p3	(TTA)4	12	64951	64962	IGS(petA,psbJ)	LSC		Baolia bracteata1-4	42	p3	(TTA)4	12	64951	64962	IGS(petA,psbJ)	LSC		Baolia bracteata1-5	42	p1	(A)13	13	64754	64766	IGS(petA,psbJ)	LSC
Baolia bracteata1-1	43	p3	(TTA)4	12	64952	64963	IGS(petA,psbJ)	LSC		Baolia bracteata1-2	43	p3	(TTA)4	12	64952	64963	IGS(petA,psbJ)	LSC		Baolia bracteata1-3	43	p1	(A)11	11	64984	64994	IGS(petA,psbJ)	LSC		Baolia bracteata1-4	43	p1	(A)11	11	64984	64994	IGS(petA,psbJ)	LSC		Baolia bracteata1-5	43	p3	(TTA)4	12	64951	64962	IGS(petA,psbJ)	LSC
Baolia bracteata1-1	44	p1	(A)11	11	64985	64995	IGS(petA,psbJ)	LSC		Baolia bracteata1-2	44	p1	(A)11	11	64985	64995	IGS(petA,psbJ)	LSC		Baolia bracteata1-3	44	p1	(A)10	10	66627	66636	IGS(psbE,petL)	LSC		Baolia bracteata1-4	44	p1	(A)10	10	66627	66636	IGS(psbE,petL)	LSC		Baolia bracteata1-5	44	p1	(A)11	11	64984	64994	IGS(petA,psbJ)	LSC
Baolia bracteata1-1	45	p1	(A)11	11	66628	66638	IGS(psbE,petL)	LSC		Baolia bracteata1-2	45	p1	(A)11	11	66628	66638	IGS(psbE,petL)	LSC		Baolia bracteata1-3	45	p4	(AATT)3	12	66643	66654	IGS(psbE,petL)	LSC		Baolia bracteata1-4	45	p4	(AATT)3	12	66643	66654	IGS(psbE,petL)	LSC		Baolia bracteata1-5	45	p1	(A)11	11	66627	66637	IGS(psbE,petL)	LSC
Baolia bracteata1-1	46	p4	(AATT)3	12	66645	66656	IGS(psbE,petL)	LSC		Baolia bracteata1-2	46	p4	(AATT)3	12	66645	66656	IGS(psbE,petL)	LSC		Baolia bracteata1-3	46	p4	(AATT)3	12	66661	66672	IGS(psbE,petL)	LSC		Baolia bracteata1-4	46	p4	(AATT)3	12	66661	66672	IGS(psbE,petL)	LSC		Baolia bracteata1-5	46	p4	(AATT)3	12	66644	66655	IGS(psbE,petL)	LSC
Baolia bracteata1-1	47	p4	(AATT)3	12	66663	66674	IGS(psbE,petL)	LSC		Baolia bracteata1-2	47	p4	(AATT)3	12	66663	66674	IGS(psbE,petL)	LSC		Baolia bracteata1-3	47	p1	(T)13	13	67621	67633	IGS(petL,petG)	LSC		Baolia bracteata1-4	47	p1	(T)13	13	67621	67633	IGS(petL,petG)	LSC		Baolia bracteata1-5	47	p4	(AATT)3	12	66662	66673	IGS(psbE,petL)	LSC
Baolia bracteata1-1	48	p1	(T)13	13	67623	67635	IGS(petL,petG)	LSC		Baolia bracteata1-2	48	p1	(T)13	13	67623	67635	IGS(petL,petG)	LSC		Baolia bracteata1-3	48	p1	(A)10	10	68418	68427	IGS(trnP-UGG,psaJ)	LSC		Baolia bracteata1-4	48	p1	(A)10	10	68418	68427	IGS(trnP-UGG,psaJ)	LSC		Baolia bracteata1-5	48	p1	(T)13	13	67622	67634	IGS(petL,petG)	LSC
Baolia bracteata1-1	49	p1	(A)10	10	68420	68429	IGS(trnP-UGG,psaJ)	LSC		Baolia bracteata1-2	49	p1	(A)10	10	68420	68429	IGS(trnP-UGG,psaJ)	LSC		Baolia bracteata1-3	49	p1	(A)11	11	68978	68988	IGS(psaJ,rpl33)	LSC		Baolia bracteata1-4	49	p1	(A)11	11	68978	68988	IGS(psaJ,rpl33)	LSC		Baolia bracteata1-5	49	p1	(A)10	10	68419	68428	IGS(trnP-UGG,psaJ)	LSC
Baolia bracteata1-1	50	p1	(A)11	11	68980	68990	IGS(psaJ,rpl33)	LSC		Baolia bracteata1-2	50	p1	(A)11	11	68980	68990	IGS(psaJ,rpl33)	LSC		Baolia bracteata1-3	50	p1	(T)11	11	70117	70127	IGS(rps18,rpl20)	LSC		Baolia bracteata1-4	50	p1	(T)11	11	70117	70127	IGS(rps18,rpl20)	LSC		Baolia bracteata1-5	50	p1	(A)11	11	68979	68989	IGS(psaJ,rpl33)	LSC
Baolia bracteata1-1	51	p1	(T)11	11	70119	70129	IGS(rps18,rpl20)	LSC		Baolia bracteata1-2	51	p1	(T)11	11	70119	70129	IGS(rps18,rpl20)	LSC		Baolia bracteata1-3	51	p4	(TTTA)3	12	70145	70156	IGS(rps18,rpl20)	LSC		Baolia bracteata1-4	51	p4	(TTTA)3	12	70145	70156	IGS(rps18,rpl20)	LSC		Baolia bracteata1-5	51	p1	(T)11	11	70118	70128	IGS(rps18,rpl20)	LSC
Baolia bracteata1-1	52	p4	(TTTA)3	12	70147	70158	IGS(rps18,rpl20)	LSC		Baolia bracteata1-2	52	p4	(TTTA)3	12	70147	70158	IGS(rps18,rpl20)	LSC		Baolia bracteata1-3	52	p1	(T)10	10	73223	73232	clpP-intron1	LSC		Baolia bracteata1-4	52	p1	(T)10	10	73223	73232	clpP-intron1	LSC		Baolia bracteata1-5	52	p4	(TTTA)3	12	70146	70157	IGS(rps18,rpl20)	LSC
Baolia bracteata1-1	53	p1	(T)10	10	73225	73234	clpP-intron1	LSC		Baolia bracteata1-2	53	p1	(T)10	10	73225	73234	clpP-intron1	LSC		Baolia bracteata1-3	53	p4	(TTTC)3	12	76583	76594	IGS(psbH,petB)	LSC		Baolia bracteata1-4	53	p4	(TTTC)3	12	76583	76594	IGS(psbH,petB)	LSC		Baolia bracteata1-5	53	p1	(T)10	10	73224	73233	clpP-intron1	LSC
Baolia bracteata1-1	54	p4	(TTTC)3	12	76585	76596	IGS(psbH,petB)	LSC		Baolia bracteata1-2	54	p4	(TTTC)3	12	76585	76596	IGS(psbH,petB)	LSC		Baolia bracteata1-3	54	p1	(A)10	10	77119	77128	petB-intron1	LSC		Baolia bracteata1-4	54	p1	(A)10	10	77119	77128	petB-intron1	LSC		Baolia bracteata1-5	54	p4	(TTTC)3	12	76584	76595	IGS(psbH,petB)	LSC
Baolia bracteata1-1	55	p1	(A)10	10	77121	77130	petB-intron1	LSC		Baolia bracteata1-2	55	p1	(A)10	10	77121	77130	petB-intron1	LSC		Baolia bracteata1-3	55	p2	(AT)5	10	78917	78926	petD-intron1	LSC		Baolia bracteata1-4	55	p2	(AT)5	10	78917	78926	petD-intron1	LSC		Baolia bracteata1-5	55	p1	(A)10	10	77120	77129	petB-intron1	LSC
Baolia bracteata1-1	56	p2	(AT)5	10	78919	78928	petD-intron1	LSC		Baolia bracteata1-2	56	p2	(AT)5	10	78919	78928	petD-intron1	LSC		Baolia bracteata1-3	56	p1	(T)10	10	79872	79881	rpoA	LSC		Baolia bracteata1-4	56	p1	(T)10	10	79872	79881	rpoA	LSC		Baolia bracteata1-5	56	p2	(AT)5	10	78914	78923	petD-intron1	LSC
Baolia bracteata1-1	57	p1	(T)10	10	79874	79883	rpoA	LSC		Baolia bracteata1-2	57	p1	(T)10	10	79874	79883	rpoA	LSC		Baolia bracteata1-3	57	p1	(A)10	10	82381	82390	IGS(rps8,rpl14)	LSC		Baolia bracteata1-4	57	p1	(A)10	10	82381	82390	IGS(rps8,rpl14)	LSC		Baolia bracteata1-5	57	p1	(T)10	10	79869	79878	rpoA	LSC
Baolia bracteata1-1	58	p1	(A)10	10	82383	82392	IGS(rps8,rpl14)	LSC		Baolia bracteata1-2	58	p1	(A)10	10	82383	82392	IGS(rps8,rpl14)	LSC		Baolia bracteata1-3	58	p2	(AT)5	10	82842	82851	rpl14(partical:20.00%)	LSC		Baolia bracteata1-4	58	p2	(AT)5	10	82842	82851	rpl14(partical:20.00%)	LSC		Baolia bracteata1-5	58	p1	(A)10	10	82378	82387	IGS(rps8,rpl14)	LSC
Baolia bracteata1-1	59	p2	(AT)5	10	82844	82853	rpl14(partical:20.00%)	LSC		Baolia bracteata1-2	59	p2	(AT)5	10	82844	82853	rpl14(partical:20.00%)	LSC		Baolia bracteata1-3	59	p1	(A)10	10	83473	83482	rpl16-intron1	LSC		Baolia bracteata1-4	59	p1	(A)10	10	83473	83482	rpl16-intron1	LSC		Baolia bracteata1-5	59	p2	(AT)5	10	82839	82848	rpl14(partical:20.00%)	LSC
Baolia bracteata1-1	60	p1	(A)10	10	83475	83484	rpl16-intron1	LSC		Baolia bracteata1-2	60	p1	(A)10	10	83475	83484	rpl16-intron1	LSC		Baolia bracteata1-3	60	p1	(T)13	13	84032	84044	rpl16-intron1	LSC		Baolia bracteata1-4	60	p1	(T)13	13	84032	84044	rpl16-intron1	LSC		Baolia bracteata1-5	60	p1	(A)10	10	83470	83479	rpl16-intron1	LSC
Baolia bracteata1-1	61	p1	(T)11	11	83639	83649	rpl16-intron1	LSC		Baolia bracteata1-2	61	p1	(T)11	11	83639	83649	rpl16-intron1	LSC		Baolia bracteata1-3	61	p1	(T)10	10	86283	86292	IGS(rps19,rpl2)	IRb		Baolia bracteata1-4	61	p1	(T)10	10	86283	86292	IGS(rps19,rpl2)	IRb		Baolia bracteata1-5	61	p1	(T)10	10	83634	83643	rpl16-intron1	LSC
Baolia bracteata1-1	62	p1	(T)12	12	84034	84045	rpl16-intron1	LSC		Baolia bracteata1-2	62	p1	(T)12	12	84033	84044	rpl16-intron1	LSC		Baolia bracteata1-3	62	p4	(AGGT)3	12	106468	106479	rrn23	IRb		Baolia bracteata1-4	62	p4	(AGGT)3	12	106468	106479	rrn23	IRb		Baolia bracteata1-5	62	p1	(T)12	12	84028	84039	rpl16-intron1	LSC
Baolia bracteata1-1	63	p1	(T)10	10	86284	86293	IGS(rps19,rpl2)	IRb		Baolia bracteata1-2	63	p1	(T)10	10	86283	86292	IGS(rps19,rpl2)	IRb		Baolia bracteata1-3	63	p1	(A)10	10	108259	108268	IGS(rrn5,trnR-ACG)	IRb		Baolia bracteata1-4	63	p1	(A)10	10	108259	108268	IGS(rrn5,trnR-ACG)	IRb		Baolia bracteata1-5	63	p1	(T)10	10	86278	86287	IGS(rps19,rpl2)	IRb
Baolia bracteata1-1	64	p4	(AGGT)3	12	106469	106480	rrn23	IRb		Baolia bracteata1-2	64	p4	(AGGT)3	12	106468	106479	rrn23	IRb		Baolia bracteata1-3	64	p1	(T)10	10	108720	108729	IGS(trnR-ACG,trnN-GUU)	IRb		Baolia bracteata1-4	64	p1	(T)10	10	108720	108729	IGS(trnR-ACG,trnN-GUU)	IRb		Baolia bracteata1-5	64	p4	(AGGT)3	12	106463	106474	rrn23	IRb
Baolia bracteata1-1	65	p1	(A)10	10	108260	108269	IGS(rrn5,trnR-ACG)	IRb		Baolia bracteata1-2	65	p1	(A)10	10	108259	108268	IGS(rrn5,trnR-ACG)	IRb		Baolia bracteata1-3	65	p1	(A)10	10	111915	111924	IGS(ndhF,rpl32)	SSC		Baolia bracteata1-4	65	p1	(A)10	10	111915	111924	IGS(ndhF,rpl32)	SSC		Baolia bracteata1-5	65	p1	(A)10	10	108254	108263	IGS(rrn5,trnR-ACG)	IRb
Baolia bracteata1-1	66	p1	(T)10	10	108721	108730	IGS(trnR-ACG,trnN-GUU)	IRb		Baolia bracteata1-2	66	p1	(T)10	10	108720	108729	IGS(trnR-ACG,trnN-GUU)	IRb		Baolia bracteata1-3	66	p1	(A)12	12	113462	113473	IGS(rpl32,trnL-UAG)	SSC		Baolia bracteata1-4	66	p1	(A)12	12	113462	113473	IGS(rpl32,trnL-UAG)	SSC		Baolia bracteata1-5	66	p1	(T)10	10	108715	108724	IGS(trnR-ACG,trnN-GUU)	IRb
Baolia bracteata1-1	67	p1	(A)10	10	111916	111925	IGS(ndhF,rpl32)	SSC		Baolia bracteata1-2	67	p1	(A)10	10	111915	111924	IGS(ndhF,rpl32)	SSC		Baolia bracteata1-3	67	p1	(A)10	10	113618	113627	IGS(rpl32,trnL-UAG)	SSC		Baolia bracteata1-4	67	p1	(A)10	10	113618	113627	IGS(rpl32,trnL-UAG)	SSC		Baolia bracteata1-5	67	p1	(A)10	10	111910	111919	IGS(ndhF,rpl32)	SSC
Baolia bracteata1-1	68	p1	(A)12	12	113463	113474	IGS(rpl32,trnL-UAG)	SSC		Baolia bracteata1-2	68	p1	(A)12	12	113462	113473	IGS(rpl32,trnL-UAG)	SSC		Baolia bracteata1-3	68	p1	(A)10	10	113680	113689	IGS(rpl32,trnL-UAG)	SSC		Baolia bracteata1-4	68	p1	(A)10	10	113680	113689	IGS(rpl32,trnL-UAG)	SSC		Baolia bracteata1-5	68	p1	(A)12	12	113457	113468	IGS(rpl32,trnL-UAG)	SSC
Baolia bracteata1-1	69	p1	(A)10	10	113619	113628	IGS(rpl32,trnL-UAG)	SSC		Baolia bracteata1-2	69	p1	(A)10	10	113618	113627	IGS(rpl32,trnL-UAG)	SSC		Baolia bracteata1-3	69	p1	(T)12	12	113999	114010	IGS(trnL-UAG,ccsA)	SSC		Baolia bracteata1-4	69	p1	(T)12	12	113999	114010	IGS(trnL-UAG,ccsA)	SSC		Baolia bracteata1-5	69	p1	(A)10	10	113613	113622	IGS(rpl32,trnL-UAG)	SSC
Baolia bracteata1-1	70	p1	(A)10	10	113681	113690	IGS(rpl32,trnL-UAG)	SSC		Baolia bracteata1-2	70	p1	(A)10	10	113680	113689	IGS(rpl32,trnL-UAG)	SSC		Baolia bracteata1-3	70	p1	(A)10	10	118746	118755	IGS(ndhG,ndhI)	SSC		Baolia bracteata1-4	70	p1	(A)10	10	118746	118755	IGS(ndhG,ndhI)	SSC		Baolia bracteata1-5	70	p1	(A)10	10	113675	113684	IGS(rpl32,trnL-UAG)	SSC
Baolia bracteata1-1	71	p1	(T)12	12	114000	114011	IGS(trnL-UAG,ccsA)	SSC		Baolia bracteata1-2	71	p1	(T)12	12	113999	114010	IGS(trnL-UAG,ccsA)	SSC		Baolia bracteata1-3	71	p1	(T)10	10	119416	119425	IGS(ndhI,ndhA)	SSC		Baolia bracteata1-4	71	p1	(T)10	10	119416	119425	IGS(ndhI,ndhA)	SSC		Baolia bracteata1-5	71	p1	(T)12	12	113994	114005	IGS(trnL-UAG,ccsA)	SSC
Baolia bracteata1-1	72	p1	(A)10	10	118747	118756	IGS(ndhG,ndhI)	SSC		Baolia bracteata1-2	72	p1	(A)10	10	118746	118755	IGS(ndhG,ndhI)	SSC		Baolia bracteata1-3	72	p1	(T)11	11	120237	120247	ndhA-intron1	SSC		Baolia bracteata1-4	72	p1	(T)11	11	120237	120247	ndhA-intron1	SSC		Baolia bracteata1-5	72	p1	(A)10	10	118741	118750	IGS(ndhG,ndhI)	SSC
Baolia bracteata1-1	73	p1	(T)10	10	119418	119427	ndhI	SSC		Baolia bracteata1-2	73	p1	(T)10	10	119417	119426	ndhI	SSC		Baolia bracteata1-3	73	p1	(T)10	10	120445	120454	ndhA-intron1	SSC		Baolia bracteata1-4	73	p1	(T)10	10	120445	120454	ndhA-intron1	SSC		Baolia bracteata1-5	73	p1	(T)10	10	119412	119421	ndhI	SSC
Baolia bracteata1-1	74	p1	(T)11	11	120234	120244	ndhA-intron1	SSC		Baolia bracteata1-2	74	p1	(T)11	11	120233	120243	ndhA-intron1	SSC		Baolia bracteata1-3	74	p1	(A)11	11	120484	120494	ndhA-intron1	SSC		Baolia bracteata1-4	74	p1	(A)11	11	120484	120494	ndhA-intron1	SSC		Baolia bracteata1-5	74	p1	(T)11	11	120228	120238	ndhA-intron1	SSC
Baolia bracteata1-1	75	p1	(T)10	10	120442	120451	ndhA-intron1	SSC		Baolia bracteata1-2	75	p1	(T)10	10	120441	120450	ndhA-intron1	SSC		Baolia bracteata1-3	75	p1	(A)11	11	120755	120765	ndhA-intron1	SSC		Baolia bracteata1-4	75	p1	(A)11	11	120755	120765	ndhA-intron1	SSC		Baolia bracteata1-5	75	p1	(T)10	10	120436	120445	ndhA-intron1	SSC
Baolia bracteata1-1	76	p1	(A)11	11	120481	120491	ndhA-intron1	SSC		Baolia bracteata1-2	76	p1	(A)11	11	120480	120490	ndhA-intron1	SSC		Baolia bracteata1-3	76	p1	(A)12	12	120984	120995	ndhA-intron1	SSC		Baolia bracteata1-4	76	p1	(A)12	12	120984	120995	ndhA-intron1	SSC		Baolia bracteata1-5	76	p1	(A)11	11	120475	120485	ndhA-intron1	SSC
Baolia bracteata1-1	77	p1	(A)11	11	120752	120762	ndhA-intron1	SSC		Baolia bracteata1-2	77	p1	(A)11	11	120751	120761	ndhA-intron1	SSC		Baolia bracteata1-3	77	p2	(TC)5	10	122406	122415	ndhH	SSC		Baolia bracteata1-4	77	p2	(TC)5	10	122406	122415	ndhH	SSC		Baolia bracteata1-5	77	p1	(A)11	11	120746	120756	ndhA-intron1	SSC
Baolia bracteata1-1	78	p1	(A)12	12	120981	120992	ndhA-intron1	SSC		Baolia bracteata1-2	78	p1	(A)12	12	120980	120991	ndhA-intron1	SSC		Baolia bracteata1-3	78	p4	(TAAT)3	12	125107	125118	ycf1	SSC		Baolia bracteata1-4	78	p4	(TAAT)3	12	125107	125118	ycf1	SSC		Baolia bracteata1-5	78	p1	(A)12	12	120975	120986	ndhA-intron1	SSC
Baolia bracteata1-1	79	p2	(TC)5	10	122403	122412	ndhH	SSC		Baolia bracteata1-2	79	p2	(TC)5	10	122402	122411	ndhH	SSC		Baolia bracteata1-3	79	p1	(T)11	11	126818	126828	ycf1	SSC		Baolia bracteata1-4	79	p1	(T)11	11	126818	126828	ycf1	SSC		Baolia bracteata1-5	79	p2	(TC)5	10	122397	122406	ndhH	SSC
Baolia bracteata1-1	80	p4	(TAAT)3	12	125104	125115	ycf1	SSC		Baolia bracteata1-2	80	p4	(TAAT)3	12	125103	125114	ycf1	SSC		Baolia bracteata1-3	80	p1	(T)10	10	127744	127753	ycf1	SSC		Baolia bracteata1-4	80	p1	(T)10	10	127744	127753	ycf1	SSC		Baolia bracteata1-5	80	p4	(TAAT)3	12	125098	125109	ycf1	SSC
Baolia bracteata1-1	81	p1	(T)11	11	126815	126825	ycf1	SSC		Baolia bracteata1-2	81	p1	(T)11	11	126814	126824	ycf1	SSC		Baolia bracteata1-3	81	p3	(TCA)4	12	127786	127797	ycf1	SSC		Baolia bracteata1-4	81	p3	(TCA)4	12	127786	127797	ycf1	SSC		Baolia bracteata1-5	81	p1	(T)11	11	126809	126819	ycf1	SSC
Baolia bracteata1-1	82	p1	(T)10	10	127741	127750	ycf1	SSC		Baolia bracteata1-2	82	p1	(T)10	10	127740	127749	ycf1	SSC		Baolia bracteata1-3	82	p1	(A)10	10	129925	129934	IGS(trnN-GUU-2,trnR-ACG-2)	IRa		Baolia bracteata1-4	82	p1	(A)10	10	129925	129934	IGS(trnN-GUU-2,trnR-ACG-2)	IRa		Baolia bracteata1-5	82	p1	(T)10	10	127735	127744	ycf1	SSC
Baolia bracteata1-1	83	p3	(TCA)4	12	127783	127794	ycf1	SSC		Baolia bracteata1-2	83	p3	(TCA)4	12	127782	127793	ycf1	SSC		Baolia bracteata1-3	83	p1	(T)10	10	130386	130395	IGS(trnR-ACG-2,rrn5-2)	IRa		Baolia bracteata1-4	83	p1	(T)10	10	130386	130395	IGS(trnR-ACG-2,rrn5-2)	IRa		Baolia bracteata1-5	83	p3	(TCA)4	12	127777	127788	ycf1	SSC
Baolia bracteata1-1	84	p1	(A)10	10	129922	129931	IGS(trnN-GUU-2,trnR-ACG-2)	IRa		Baolia bracteata1-2	84	p1	(A)10	10	129921	129930	IGS(trnN-GUU-2,trnR-ACG-2)	IRa		Baolia bracteata1-3	84	p4	(CTAC)3	12	132173	132184	rrn23-2	IRa		Baolia bracteata1-4	84	p4	(CTAC)3	12	132173	132184	rrn23-2	IRa		Baolia bracteata1-5	84	p1	(A)10	10	129916	129925	IGS(trnN-GUU-2,trnR-ACG-2)	IRa
Baolia bracteata1-1	85	p1	(T)10	10	130383	130392	IGS(trnR-ACG-2,rrn5-2)	IRa		Baolia bracteata1-2	85	p1	(T)10	10	130382	130391	IGS(trnR-ACG-2,rrn5-2)	IRa		Baolia bracteata1-3	85	p1	(A)10	10	152362	152371	IGS(rpl2-2,trnH-GUG)	IRa		Baolia bracteata1-4	85	p1	(A)10	10	152362	152371	IGS(rpl2-2,trnH-GUG)	IRa		Baolia bracteata1-5	85	p1	(T)10	10	130377	130386	IGS(trnR-ACG-2,rrn5-2)	IRa
Baolia bracteata1-1	86	p4	(CTAC)3	12	132170	132181	rrn23-2	IRa		Baolia bracteata1-2	86	p4	(CTAC)3	12	132169	132180	rrn23-2	IRa																						Baolia bracteata1-5	86	p4	(CTAC)3	12	132164	132175	rrn23-2	IRa
Baolia bracteata1-1	87	p1	(A)10	10	152359	152368	IGS(rpl2-2,trnH-GUG)	IRa		Baolia bracteata1-2	87	p1	(A)10	10	152358	152367	IGS(rpl2-2,trnH-GUG)	IRa																						Baolia bracteata1-5	87	p1	(A)10	10	152353	152362	IGS(rpl2-2,trnH-GUG)	IRa
[truncated: 99 more columns]

## Sheet: Sheet2
Table S4 Numbers of SSR motifs identified in the 12 plastomes
Baolia bracteata1-1	Total number of sequences examined: 1
Baolia bracteata1-1	Total size of examined sequences (bp): 152505
Baolia bracteata1-1	Total number of identified SSRs: 87
Baolia bracteata1-1	Number of SSR containing sequences: 1
Baolia bracteata1-1	Number of sequences containing more than 1 SSR: 1
Baolia bracteata1-1	Number of SSRs present in compound formation: 0
Baolia bracteata1-1
Baolia bracteata1-1	Distribution to different repeat type classes
Baolia bracteata1-1	Unit size	Number of SSRs
Baolia bracteata1-1	1	64
Baolia bracteata1-1	2	9
Baolia bracteata1-1	3	4
Baolia bracteata1-1	4	10
Baolia bracteata1-1
Baolia bracteata1-1	Frequency of identified SSR motifs
Baolia bracteata1-1	Repeats	3	4	5	6	7	8	9	10	11	12	13	14	15	16	total
Baolia bracteata1-1	A	-	-	-	-	-	-	-	19	8	5	1			1	34
Baolia bracteata1-1	T	-	-	-	-	-	-	-	17	8	4	1				30
Baolia bracteata1-1	AT	-	-	6
Baolia bracteata1-1	TA	-	-	1	1
Baolia bracteata1-1	TC	-	-	1
Baolia bracteata1-1	AAT	-	1
Baolia bracteata1-1	ATT	-	1
Baolia bracteata1-1	TCA	-	1
Baolia bracteata1-1	TTA	-	1
Baolia bracteata1-1	AATT	2
Baolia bracteata1-1	AGGT	1
Baolia bracteata1-1	CAAA	1
Baolia bracteata1-1	CTAC	1
Baolia bracteata1-1	GGAA	1
Baolia bracteata1-1	TAAT	1	1
Baolia bracteata1-1	TTTA	1
Baolia bracteata1-1	TTTC	1
Baolia bracteata1-1
Baolia bracteata1-1	Frequency of classified repeat types (considering sequence complementary)
Baolia bracteata1-1	Repeats	3	4	5	6	7	8	9	10	11	12	13	14	15	16	total
Baolia bracteata1-1	A/T	-	-	-	-	-	-	-	36	16	9	2			1	64
Baolia bracteata1-1	AG/CT	-	-	1												1
Baolia bracteata1-1	AT/AT	-	-	7	1											8
Baolia bracteata1-1	AAT/ATT	-	3													3
Baolia bracteata1-1	ATC/ATG	-	1													1
Baolia bracteata1-1	AAAC/GTTT	1														1
Baolia bracteata1-1	AAAG/CTTT	1														1
Baolia bracteata1-1	AAAT/ATTT	1														1
Baolia bracteata1-1	AAGG/CCTT	1														1
Baolia bracteata1-1	AATT/AATT	3	1													4
Baolia bracteata1-1	ACCT/AGGT	2														2
Baolia bracteata1-2	Total number of sequences examined: 1
Baolia bracteata1-2	Total size of examined sequences (bp): 152504
Baolia bracteata1-2	Total number of identified SSRs: 87
Baolia bracteata1-2	Number of SSR containing sequences: 1
Baolia bracteata1-2	Number of sequences containing more than 1 SSR: 1
Baolia bracteata1-2	Number of SSRs present in compound formation: 0
Baolia bracteata1-2
Baolia bracteata1-2	Distribution to different repeat type classes
Baolia bracteata1-2	Unit size	Number of SSRs
Baolia bracteata1-2	1	64
Baolia bracteata1-2	2	9
Baolia bracteata1-2	3	4
Baolia bracteata1-2	4	10
Baolia bracteata1-2
Baolia bracteata1-2	Frequency of identified SSR motifs
Baolia bracteata1-2	Repeats	3	4	5	6	7	8	9	10	11	12	13	14	15	16	total
Baolia bracteata1-2	A	-	-	-	-	-	-	-	20	7	5		1		1	34
Baolia bracteata1-2	T	-	-	-	-	-	-	-	17	8	4	1				30
Baolia bracteata1-2	AT	-	-	5												5
Baolia bracteata1-2	TA	-	-	2	1											3
Baolia bracteata1-2	TC	-	-	1												1
Baolia bracteata1-2	AAT	-	1													1
Baolia bracteata1-2	ATT	-	1													1
Baolia bracteata1-2	TCA	-	1													1
Baolia bracteata1-2	TTA	-	1													1
Baolia bracteata1-2	AATT	2														2
Baolia bracteata1-2	AGGT	1														1
Baolia bracteata1-2	CAAA	1														1
Baolia bracteata1-2	CTAC	1														1
Baolia bracteata1-2	GGAA	1														1
Baolia bracteata1-2	TAAT	1	1													2
Baolia bracteata1-2	TTTA	1														1
Baolia bracteata1-2	TTTC	1														1
Baolia bracteata1-2
Baolia bracteata1-2	Frequency of classified repeat types (considering sequence complementary)
Baolia bracteata1-2	Repeats	3	4	5	6	7	8	9	10	11	12	13	14	15	16	total
Baolia bracteata1-2	A/T	-	-	-	-	-	-	-	37	15	9	1	1		1	64
Baolia bracteata1-2	AG/CT	-	-	1												1
Baolia bracteata1-2	AT/AT	-	-	7	1											8
Baolia bracteata1-2	AAT/ATT	-	3													3
Baolia bracteata1-2	ATC/ATG	-	1													1
Baolia bracteata1-2	AAAC/GTTT	1														1
Baolia bracteata1-2	AAAG/CTTT	1														1
Baolia bracteata1-2	AAAT/ATTT	1														1
Baolia bracteata1-2	AAGG/CCTT	1														1
Baolia bracteata1-2	AATT/AATT	3	1													4
Baolia bracteata1-2	ACCT/AGGT	2														2
Baolia bracteata1-3	Total number of sequences examined: 1
Baolia bracteata1-3	Total size of examined sequences (bp): 152508
Baolia bracteata1-3	Total number of identified SSRs: 85
Baolia bracteata1-3	Number of SSR containing sequences: 1
Baolia bracteata1-3	Number of sequences containing more than 1 SSR: 1
Baolia bracteata1-3	Number of SSRs present in compound formation: 0
Baolia bracteata1-3
Baolia bracteata1-3	Distribution to different repeat type classes
Baolia bracteata1-3	Unit size	Number of SSRs
Baolia bracteata1-3	1	62
Baolia bracteata1-3	2	9
Baolia bracteata1-3	3	4
Baolia bracteata1-3	4	10
Baolia bracteata1-3
Baolia bracteata1-3	Frequency of identified SSR motifs
Baolia bracteata1-3	Repeats	3	4	5	6	7	8	9	10	11	12	13	14	15	16	total
Baolia bracteata1-3	A	-	-	-	-	-	-	-	20	8	3	1			1	33
Baolia bracteata1-3	T	-	-	-	-	-	-	-	17	7	3	2				29
Baolia bracteata1-3	AT	-	-	6												6
Baolia bracteata1-3	TA	-	-	1	1											2
Baolia bracteata1-3	TC	-	-	1												1
Baolia bracteata1-3	AAT	-	1													1
Baolia bracteata1-3	ATT	-	1													1
Baolia bracteata1-3	TCA	-	1													1
Baolia bracteata1-3	TTA	-	1													1
Baolia bracteata1-3	AATT	2														2
Baolia bracteata1-3	AGGT	1														1
Baolia bracteata1-3	CAAA	1														1
Baolia bracteata1-3	CTAC	1														1
Baolia bracteata1-3	GGAA	1														1
Baolia bracteata1-3	TAAT	1	1													2
Baolia bracteata1-3	TTTA	1														1
Baolia bracteata1-3	TTTC	1														1
Baolia bracteata1-3
Baolia bracteata1-3	Frequency of classified repeat types (considering sequence complementary)
Baolia bracteata1-3	Repeats	3	4	5	6	7	8	9	10	11	12	13	14	15	16	total
Baolia bracteata1-3	A/T	-	-	-	-	-	-	-	37	15	6	3			1	62
Baolia bracteata1-3	AG/CT	-	-	1												1
Baolia bracteata1-3	AT/AT	-	-	7	1											8
Baolia bracteata1-3	AAT/ATT	-	3													3
Baolia bracteata1-3	ATC/ATG	-	1													1
Baolia bracteata1-3	AAAC/GTTT	1														1
Baolia bracteata1-3	AAAG/CTTT	1														1
Baolia bracteata1-3	AAAT/ATTT	1														1
Baolia bracteata1-3	AAGG/CCTT	1														1
Baolia bracteata1-3	AATT/AATT	3	1													4
Baolia bracteata1-3	ACCT/AGGT	2														2
Baolia bracteata1-4	Total number of sequences examined: 1
Baolia bracteata1-4	Total size of examined sequences (bp): 152508
Baolia bracteata1-4	Total number of identified SSRs: 85
Baolia bracteata1-4	Number of SSR containing sequences: 1
Baolia bracteata1-4	Number of sequences containing more than 1 SSR: 1
Baolia bracteata1-4	Number of SSRs present in compound formation: 0
Baolia bracteata1-4
Baolia bracteata1-4	Distribution to different repeat type classes
Baolia bracteata1-4	Unit size	Number of SSRs
Baolia bracteata1-4	1	62
Baolia bracteata1-4	2	9
Baolia bracteata1-4	3	4
Baolia bracteata1-4	4	10
Baolia bracteata1-4
Baolia bracteata1-4	Frequency of identified SSR motifs
Baolia bracteata1-4	Repeats	3	4	5	6	7	8	9	10	11	12	13	14	15	16	total
Baolia bracteata1-4	A	-	-	-	-	-	-	-	20	8	3	1			1	33
Baolia bracteata1-4	T	-	-	-	-	-	-	-	17	7	3	2				29
Baolia bracteata1-4	AT	-	-	6												6
Baolia bracteata1-4	TA	-	-	1	1											2
Baolia bracteata1-4	TC	-	-	1												1
Baolia bracteata1-4	AAT	-	1													1
Baolia bracteata1-4	ATT	-	1													1
Baolia bracteata1-4	TCA	-	1													1
Baolia bracteata1-4	TTA	-	1													1
Baolia bracteata1-4	AATT	2														2
Baolia bracteata1-4	AGGT	1														1
Baolia bracteata1-4	CAAA	1														1
Baolia bracteata1-4	CTAC	1														1
Baolia bracteata1-4	GGAA	1														1
Baolia bracteata1-4	TAAT	1	1													2
Baolia bracteata1-4	TTTA	1														1
Baolia bracteata1-4	TTTC	1														1
Baolia bracteata1-4
Baolia bracteata1-4	Frequency of classified repeat types (considering sequence complementary)
Baolia bracteata1-4	Repeats	3	4	5	6	7	8	9	10	11	12	13	14	15	16	total
Baolia bracteata1-4	A/T	-	-	-	-	-	-	-	37	15	6	3			1	62
Baolia bracteata1-4	AG/CT	-	-	1												1
Baolia bracteata1-4	AT/AT	-	-	7	1											8
Baolia bracteata1-4	AAT/ATT	-	3													3
Baolia bracteata1-4	ATC/ATG	-	1													1
Baolia bracteata1-4	AAAC/GTTT	1														1
Baolia bracteata1-4	AAAG/CTTT	1														1
Baolia bracteata1-4	AAAT/ATTT	1														1
Baolia bracteata1-4	AAGG/CCTT	1														1
Baolia bracteata1-4	AATT/AATT	3	1													4
Baolia bracteata1-4	ACCT/AGGT	2														2
Baolia bracteata1-5	Total number of sequences examined: 1
Baolia bracteata1-5	Total size of examined sequences (bp): 152499
Baolia bracteata1-5	Total number of identified SSRs: 87
Baolia bracteata1-5	Number of SSR containing sequences: 1
Baolia bracteata1-5	Number of sequences containing more than 1 SSR: 1
Baolia bracteata1-5	Number of SSRs present in compound formation: 0
Baolia bracteata1-5
Baolia bracteata1-5	Distribution to different repeat type classes
Baolia bracteata1-5	Unit size	Number of SSRs
Baolia bracteata1-5	1	64
Baolia bracteata1-5	2	9
Baolia bracteata1-5	3	4
Baolia bracteata1-5	4	10
Baolia bracteata1-5
Baolia bracteata1-5	Frequency of identified SSR motifs
Baolia bracteata1-5	Repeats	3	4	5	6	7	8	9	10	11	12	13	14	15	16	total
Baolia bracteata1-5	A	-	-	-	-	-	-	-	20	7	5	1			1	34
Baolia bracteata1-5	T	-	-	-	-	-	-	-	18	7	4	1				30
Baolia bracteata1-5	AT	-	-	5												5
Baolia bracteata1-5	TA	-	-	2	1											3
Baolia bracteata1-5	TC	-	-	1												1
Baolia bracteata1-5	AAT	-	1													1
Baolia bracteata1-5	ATT	-	1													1
Baolia bracteata1-5	TCA	-	1													1
Baolia bracteata1-5	TTA	-	1													1
Baolia bracteata1-5	AATT	2														2
Baolia bracteata1-5	AGGT	1														1
Baolia bracteata1-5	CAAA	1														1
Baolia bracteata1-5	CTAC	1														1
Baolia bracteata1-5	GGAA	1														1
Baolia bracteata1-5	TAAT	1	1													2
Baolia bracteata1-5	TTTA	1														1
Baolia bracteata1-5	TTTC	1														1
Baolia bracteata1-5
Baolia bracteata1-5	Frequency of classified repeat types (considering sequence complementary)
Baolia bracteata1-5	Repeats	3	4	5	6	7	8	9	10	11	12	13	14	15	16	total
Baolia bracteata1-5	A/T	-	-	-	-	-	-	-	38	14	9	2			1	64
Baolia bracteata1-5	AG/CT	-	-	1												1
Baolia bracteata1-5	AT/AT	-	-	7	1											8
Baolia bracteata1-5	AAT/ATT	-	3													3
Baolia bracteata1-5	ATC/ATG	-	1													1
Baolia bracteata1-5	AAAC/GTTT	1														1
Baolia bracteata1-5	AAAG/CTTT	1														1
Baolia bracteata1-5	AAAT/ATTT	1														1
Baolia bracteata1-5	AAGG/CCTT	1														1
Baolia bracteata1-5	AATT/AATT	3	1													4
Baolia bracteata1-5	ACCT/AGGT	2														2
Baolia bracteata1-6	Total number of sequences examined: 1
Baolia bracteata1-6	Total size of examined sequences (bp): 152504
Baolia bracteata1-6	Total number of identified SSRs: 87
Baolia bracteata1-6	Number of SSR containing sequences: 1
Baolia bracteata1-6	Number of sequences containing more than 1 SSR: 1
Baolia bracteata1-6	Number of SSRs present in compound formation: 0
Baolia bracteata1-6
Baolia bracteata1-6	Distribution to different repeat type classes
Baolia bracteata1-6	Unit size	Number of SSRs
Baolia bracteata1-6	1	64
Baolia bracteata1-6	2	9
Baolia bracteata1-6	3	4
Baolia bracteata1-6	4	10
Baolia bracteata1-6
Baolia bracteata1-6	Frequency of identified SSR motifs
Baolia bracteata1-6	Repeats	3	4	5	6	7	8	9	10	11	12	13	14	15	16	total
Baolia bracteata1-6	A	-	-	-	-	-	-	-	20	7	5		1		1	34
Baolia bracteata1-6	T	-	-	-	-	-	-	-	17	8	4	1				30
Baolia bracteata1-6	AT	-	-	5												5
Baolia bracteata1-6	TA	-	-	2	1											3
Baolia bracteata1-6	TC	-	-	1												1
Baolia bracteata1-6	AAT	-	1													1
Baolia bracteata1-6	ATT	-	1													1
Baolia bracteata1-6	TCA	-	1													1
Baolia bracteata1-6	TTA	-	1													1
Baolia bracteata1-6	AATT	2														2
Baolia bracteata1-6	AGGT	1														1
Baolia bracteata1-6	CAAA	1														1
Baolia bracteata1-6	CTAC	1														1
Baolia bracteata1-6	GGAA	1														1
Baolia bracteata1-6	TAAT	1	1													2
Baolia bracteata1-6	TTTA	1														1
Baolia bracteata1-6	TTTC	1														1
Baolia bracteata1-6
Baolia bracteata1-6	Frequency of classified repeat types (considering sequence complementary)
Baolia bracteata1-6	Repeats	3	4	5	6	7	8	9	10	11	12	13	14	15	16	total
Baolia bracteata1-6	A/T	-	-	-	-	-	-	-	37	15	9	1	1		1	64
Baolia bracteata1-6	AG/CT	-	-	1												1
Baolia bracteata1-6	AT/AT	-	-	7	1											8
Baolia bracteata1-6	AAT/ATT	-	3													3
Baolia bracteata1-6	ATC/ATG	-	1													1
Baolia bracteata1-6	AAAC/GTTT	1														1
Baolia bracteata1-6	AAAG/CTTT	1														1
Baolia bracteata1-6	AAAT/ATTT	1														1
Baolia bracteata1-6	AAGG/CCTT	1														1
Baolia bracteata1-6	AATT/AATT	3	1													4
Baolia bracteata1-6	ACCT/AGGT	2														2
Baolia bracteata1-7	Total number of sequences examined: 1
Baolia bracteata1-7	Total size of examined sequences (bp): 152499
Baolia bracteata1-7	Total number of identified SSRs: 87
Baolia bracteata1-7	Number of SSR containing sequences: 1
Baolia bracteata1-7	Number of sequences containing more than 1 SSR: 1
Baolia bracteata1-7	Number of SSRs present in compound formation: 0
Baolia bracteata1-7
Baolia bracteata1-7	Distribution to different repeat type classes
Baolia bracteata1-7	Unit size	Number of SSRs
Baolia bracteata1-7	1	64
Baolia bracteata1-7	2	9
Baolia bracteata1-7	3	4
Baolia bracteata1-7	4	10
Baolia bracteata1-7
Baolia bracteata1-7	Frequency of identified SSR motifs
Baolia bracteata1-7	Repeats	3	4	5	6	7	8	9	10	11	12	13	14	15	16	total
Baolia bracteata1-7	A	-	-	-	-	-	-	-	20	7	5	1			1	34
Baolia bracteata1-7	T	-	-	-	-	-	-	-	18	7	4	1				30
Baolia bracteata1-7	AT	-	-	5												5
Baolia bracteata1-7	TA	-	-	2	1											3
Baolia bracteata1-7	TC	-	-	1												1
Baolia bracteata1-7	AAT	-	1													1
Baolia bracteata1-7	ATT	-	1													1
Baolia bracteata1-7	TCA	-	1													1
Baolia bracteata1-7	TTA	-	1													1
Baolia bracteata1-7	AATT	2														2
Baolia bracteata1-7	AGGT	1														1
Baolia bracteata1-7	CAAA	1														1
Baolia bracteata1-7	CTAC	1														1
Baolia bracteata1-7	GGAA	1														1
Baolia bracteata1-7	TAAT	1	1													2
Baolia bracteata1-7	TTTA	1														1
Baolia bracteata1-7	TTTC	1														1
Baolia bracteata1-7
Baolia bracteata1-7	Frequency of classified repeat types (considering sequence complementary)
Baolia bracteata1-7	Repeats	3	4	5	6	7	8	9	10	11	12	13	14	15	16	total
Baolia bracteata1-7	A/T	-	-	-	-	-	-	-	38	14	9	2			1	64
Baolia bracteata1-7	AG/CT	-	-	1												1
Baolia bracteata1-7	AT/AT	-	-	7	1											8
Baolia bracteata1-7	AAT/ATT	-	3													3
Baolia bracteata1-7	ATC/ATG	-	1													1
Baolia bracteata1-7	AAAC/GTTT	1														1
Baolia bracteata1-7	AAAG/CTTT	1														1
Baolia bracteata1-7	AAAT/ATTT	1														1
Baolia bracteata1-7	AAGG/CCTT	1														1
Baolia bracteata1-7	AATT/AATT	3	1													4
Baolia bracteata1-7	ACCT/AGGT	2														2
Baolia bracteata1-8	Total number of sequences examined: 1
Baolia bracteata1-8	Total size of examined sequences (bp): 152504
Baolia bracteata1-8	Total number of identified SSRs: 87
Baolia bracteata1-8	Number of SSR containing sequences: 1
Baolia bracteata1-8	Number of sequences containing more than 1 SSR: 1
Baolia bracteata1-8	Number of SSRs present in compound formation: 0
Baolia bracteata1-8
Baolia bracteata1-8	Distribution to different repeat type classes
Baolia bracteata1-8	Unit size	Number of SSRs
Baolia bracteata1-8	1	64
Baolia bracteata1-8	2	9
Baolia bracteata1-8	3	4
Baolia bracteata1-8	4	10
Baolia bracteata1-8
Baolia bracteata1-8	Frequency of identified SSR motifs
Baolia bracteata1-8	Repeats	3	4	5	6	7	8	9	10	11	12	13	14	15	16	total
Baolia bracteata1-8	A	-	-	-	-	-	-	-	20	7	5		1		1	34
Baolia bracteata1-8	T	-	-	-	-	-	-	-	17	8	4	1				30
Baolia bracteata1-8	AT	-	-	5												5
Baolia bracteata1-8	TA	-	-	2	1											3
Baolia bracteata1-8	TC	-	-	1												1
Baolia bracteata1-8	AAT	-	1													1
Baolia bracteata1-8	ATT	-	1													1
Baolia bracteata1-8	TCA	-	1													1
Baolia bracteata1-8	TTA	-	1													1
Baolia bracteata1-8	AATT	2														2
Baolia bracteata1-8	AGGT	1														1
Baolia bracteata1-8	CAAA	1														1
Baolia bracteata1-8	CTAC	1														1
Baolia bracteata1-8	GGAA	1														1
Baolia bracteata1-8	TAAT	1	1													2
Baolia bracteata1-8	TTTA	1														1
Baolia bracteata1-8	TTTC	1														1
Baolia bracteata1-8
Baolia bracteata1-8	Frequency of classified repeat types (considering sequence complementary)
Baolia bracteata1-8	Repeats	3	4	5	6	7	8	9	10	11	12	13	14	15	16	total
Baolia bracteata1-8	A/T	-	-	-	-	-	-	-	37	15	9	1	1		1	64
Baolia bracteata1-8	AG/CT	-	-	1												1
Baolia bracteata1-8	AT/AT	-	-	7	1											8
Baolia bracteata1-8	AAT/ATT	-	3													3
Baolia bracteata1-8	ATC/ATG	-	1													1
Baolia bracteata1-8	AAAC/GTTT	1														1
Baolia bracteata1-8	AAAG/CTTT	1														1
Baolia bracteata1-8	AAAT/ATTT	1														1
Baolia bracteata1-8	AAGG/CCTT	1														1
Baolia bracteata1-8	AATT/AATT	3	1													4
Baolia bracteata1-8	ACCT/AGGT	2														2
Baolia bracteata1-9	Total number of sequences examined: 1
Baolia bracteata1-9	Total size of examined sequences (bp): 152506
Baolia bracteata1-9	Total number of identified SSRs: 85
Baolia bracteata1-9	Number of SSR containing sequences: 1
Baolia bracteata1-9	Number of sequences containing more than 1 SSR: 1
Baolia bracteata1-9	Number of SSRs present in compound formation: 0
Baolia bracteata1-9
Baolia bracteata1-9	Distribution to different repeat type classes
Baolia bracteata1-9	Unit size	Number of SSRs
Baolia bracteata1-9	1	62
Baolia bracteata1-9	2	9
Baolia bracteata1-9	3	4
Baolia bracteata1-9	4	10
Baolia bracteata1-9
Baolia bracteata1-9	Frequency of identified SSR motifs
Baolia bracteata1-9	Repeats	3	4	5	6	7	8	9	10	11	12	13	14	15	16	total
Baolia bracteata1-9	A	-	-	-	-	-	-	-	22	6	3	1			1	33
Baolia bracteata1-9	T	-	-	-	-	-	-	-	17	7	3	2				29
Baolia bracteata1-9	AT	-	-	6												6
Baolia bracteata1-9	TA	-	-	1	1											2
Baolia bracteata1-9	TC	-	-	1												1
Baolia bracteata1-9	AAT	-	1													1
Baolia bracteata1-9	ATT	-	1													1
Baolia bracteata1-9	TCA	-	1													1
Baolia bracteata1-9	TTA	-	1													1
Baolia bracteata1-9	AATT	2														2
Baolia bracteata1-9	AGGT	1														1
Baolia bracteata1-9	CAAA	1														1
Baolia bracteata1-9	CTAC	1														1
Baolia bracteata1-9	GGAA	1														1
Baolia bracteata1-9	TAAT	1	1													2
Baolia bracteata1-9	TTTA	1														1
Baolia bracteata1-9	TTTC	1														1
Baolia bracteata1-9
Baolia bracteata1-9	Frequency of classified repeat types (considering sequence complementary)
Baolia bracteata1-9	Repeats	3	4	5	6	7	8	9	10	11	12	13	14	15	16	total
Baolia bracteata1-9	A/T	-	-	-	-	-	-	-	39	13	6	3			1	62
Baolia bracteata1-9	AG/CT	-	-	1												1
Baolia bracteata1-9	AT/AT	-	-	7	1											8
Baolia bracteata1-9	AAT/ATT	-	3													3
Baolia bracteata1-9	ATC/ATG	-	1													1
Baolia bracteata1-9	AAAC/GTTT	1														1
Baolia bracteata1-9	AAAG/CTTT	1														1
Baolia bracteata1-9	AAAT/ATTT	1														1
Baolia bracteata1-9	AAGG/CCTT	1														1
Baolia bracteata1-9	AATT/AATT	3	1													4
Baolia bracteata1-9	ACCT/AGGT	2														2
Baolia bracteata2-1	Total number of sequences examined: 1
Baolia bracteata2-1	Total size of examined sequences (bp): 152503
Baolia bracteata2-1	Total number of identified SSRs: 87
Baolia bracteata2-1	Number of SSR containing sequences: 1
Baolia bracteata2-1	Number of sequences containing more than 1 SSR: 1
Baolia bracteata2-1	Number of SSRs present in compound formation: 0
Baolia bracteata2-1
Baolia bracteata2-1
Baolia bracteata2-1	Distribution to different repeat type classes
Baolia bracteata2-1	Unit size	Number of SSRs
Baolia bracteata2-1	1	64
Baolia bracteata2-1	2	9
Baolia bracteata2-1	3	4
Baolia bracteata2-1	4	10
Baolia bracteata2-1
Baolia bracteata2-1	Frequency of identified SSR motifs
Baolia bracteata2-1	Repeats	3	4	5	6	7	8	9	10	11	12	13	14	15	16	total
Baolia bracteata2-1	A	-	-	-	-	-	-	-	20	9	3	1			1	34
Baolia bracteata2-1	T	-	-	-	-	-	-	-	17	8	3	2				30
Baolia bracteata2-1	AT	-	-	5												5
Baolia bracteata2-1	TA	-	-	2	1											3
Baolia bracteata2-1	TC	-	-	1												1
Baolia bracteata2-1	AAT	-	1													1
Baolia bracteata2-1	ATT	-	1													1
Baolia bracteata2-1	TCA	-	1													1
Baolia bracteata2-1	TTA	-	1													1
Baolia bracteata2-1	AATT	2														2
Baolia bracteata2-1	AGGT	1														1
Baolia bracteata2-1	CAAA	1														1
Baolia bracteata2-1	CTAC	1														1
Baolia bracteata2-1	GGAA	1														1
Baolia bracteata2-1	TAAT	1	1													2
Baolia bracteata2-1	TTTA	1														1
Baolia bracteata2-1	TTTC	1														1
Baolia bracteata2-1
Baolia bracteata2-1	Frequency of classified repeat types (considering sequence complementary)
Baolia bracteata2-1	Repeats	3	4	5	6	7	8	9	10	11	12	13	14	15	16	total
Baolia bracteata2-1	A/T	-	-	-	-	-	-	-	37	17	6	3			1	64
Baolia bracteata2-1	AG/CT	-	-	1												1
Baolia bracteata2-1	AT/AT	-	-	7	1											8
Baolia bracteata2-1	AAT/ATT	-	3													3
Baolia bracteata2-1	ATC/ATG	-	1													1
Baolia bracteata2-1	AAAC/GTTT	1														1
Baolia bracteata2-1	AAAG/CTTT	1														1
Baolia bracteata2-1	AAAT/ATTT	1														1
Baolia bracteata2-1	AAGG/CCTT	1														1
Baolia bracteata2-1	AATT/AATT	3	1													4
Baolia bracteata2-1	ACCT/AGGT	2														2
Baolia bracteata2-2	Total number of sequences examined: 1
Baolia bracteata2-2	Total size of examined sequences (bp): 152499
Baolia bracteata2-2	Total number of identified SSRs: 87
Baolia bracteata2-2	Number of SSR containing sequences: 1
Baolia bracteata2-2	Number of sequences containing more than 1 SSR: 1
Baolia bracteata2-2	Number of SSRs present in compound formation: 0
Baolia bracteata2-2
Baolia bracteata2-2	Distribution to different repeat type classes
Baolia bracteata2-2	Unit size	Number of SSRs
Baolia bracteata2-2	1	64
Baolia bracteata2-2	2	9
Baolia bracteata2-2	3	4
Baolia bracteata2-2	4	10
Baolia bracteata2-2
Baolia bracteata2-2	Frequency of identified SSR motifs
Baolia bracteata2-2	Repeats	3	4	5	6	7	8	9	10	11	12	13	14	15	16	total
Baolia bracteata2-2	A	-	-	-	-	-	-	-	20	9	3	1			1	34
Baolia bracteata2-2	T	-	-	-	-	-	-	-	17	8	3	2				30
Baolia bracteata2-2	AT	-	-	5												5
Baolia bracteata2-2	TA	-	-	2	1											3
Baolia bracteata2-2	TC	-	-	1												1
Baolia bracteata2-2	AAT	-	1													1
Baolia bracteata2-2	ATT	-	1													1
Baolia bracteata2-2	TCA	-	1													1
Baolia bracteata2-2	TTA	-	1													1
Baolia bracteata2-2	AATT	2														2
Baolia bracteata2-2	AGGT	1														1
Baolia bracteata2-2	CAAA	1														1
Baolia bracteata2-2	CTAC	1														1
Baolia bracteata2-2	GGAA	1														1
Baolia bracteata2-2	TAAT	1	1													2
Baolia bracteata2-2	TTTA	1														1
Baolia bracteata2-2	TTTC	1														1
Baolia bracteata2-2
Baolia bracteata2-2	Frequency of classified repeat types (considering sequence complementary)
Baolia bracteata2-2	Repeats	3	4	5	6	7	8	9	10	11	12	13	14	15	16	total
Baolia bracteata2-2	A/T	-	-	-	-	-	-	-	37	17	6	3			1	64
Baolia bracteata2-2	AG/CT	-	-	1												1
Baolia bracteata2-2	AT/AT	-	-	7	1											8
Baolia bracteata2-2	AAT/ATT	-	3													3
Baolia bracteata2-2	ATC/ATG	-	1													1
Baolia bracteata2-2	AAAC/GTTT	1														1
Baolia bracteata2-2	AAAG/CTTT	1														1
Baolia bracteata2-2	AAAT/ATTT	1														1
Baolia bracteata2-2	AAGG/CCTT	1														1
Baolia bracteata2-2	AATT/AATT	3	1													4
Baolia bracteata2-2	ACCT/AGGT	2														2
Baolia bracteata2-3	Total number of sequences examined: 1
Baolia bracteata2-3	Total size of examined sequences (bp): 152499
Baolia bracteata2-3	Total number of identified SSRs: 87
Baolia bracteata2-3	Number of SSR containing sequences: 1
Baolia bracteata2-3	Number of sequences containing more than 1 SSR: 1
Baolia bracteata2-3	Number of SSRs present in compound formation: 0
Baolia bracteata2-3
Baolia bracteata2-3	Distribution to different repeat type classes
Baolia bracteata2-3	Unit size	Number of SSRs
Baolia bracteata2-3	1	64
Baolia bracteata2-3	2	9
Baolia bracteata2-3	3	4
Baolia bracteata2-3	4	10
Baolia bracteata2-3
Baolia bracteata2-3	Frequency of identified SSR motifs
Baolia bracteata2-3	Repeats	3	4	5	6	7	8	9	10	11	12	13	14	15	16	total
Baolia bracteata2-3	A	-	-	-	-	-	-	-	20	9	3	1			1	34
Baolia bracteata2-3	T	-	-	-	-	-	-	-	17	8	3	2				30
Baolia bracteata2-3	AT	-	-	5												5
Baolia bracteata2-3	TA	-	-	2	1											3
Baolia bracteata2-3	TC	-	-	1												1
Baolia bracteata2-3	AAT	-	1													1
Baolia bracteata2-3	ATT	-	1													1
Baolia bracteata2-3	TCA	-	1													1
Baolia bracteata2-3	TTA	-	1													1
Baolia bracteata2-3	AATT	2														2
Baolia bracteata2-3	AGGT	1														1
Baolia bracteata2-3	CAAA	1														1
Baolia bracteata2-3	CTAC	1														1
Baolia bracteata2-3	GGAA	1														1
Baolia bracteata2-3	TAAT	1	1													2
Baolia bracteata2-3	TTTA	1														1
Baolia bracteata2-3	TTTC	1														1
Baolia bracteata2-3
Baolia bracteata2-3	Frequency of classified repeat types (considering sequence complementary)
Baolia bracteata2-3	Repeats	3	4	5	6	7	8	9	10	11	12	13	14	15	16	total
Baolia bracteata2-3	A/T	-	-	-	-	-	-	-	37	17	6	3			1	64
Baolia bracteata2-3	AG/CT	-	-	1												1
Baolia bracteata2-3	AT/AT	-	-	7	1											8
Baolia bracteata2-3	AAT/ATT	-	3													3
Baolia bracteata2-3	ATC/ATG	-	1													1
Baolia bracteata2-3	AAAC/GTTT	1														1
Baolia bracteata2-3	AAAG/CTTT	1														1
Baolia bracteata2-3	AAAT/ATTT	1														1
Baolia bracteata2-3	AAGG/CCTT	1														1
Baolia bracteata2-3	AATT/AATT	3	1													4
Baolia bracteata2-3	ACCT/AGGT	2														2
Baolia bracteata2-4	Total number of sequences examined: 1
Baolia bracteata2-4	Total size of examined sequences (bp): 152499
Baolia bracteata2-4	Total number of identified SSRs: 87
Baolia bracteata2-4	Number of SSR containing sequences: 1
Baolia bracteata2-4	Number of sequences containing more than 1 SSR: 1
Baolia bracteata2-4	Number of SSRs present in compound formation: 0
Baolia bracteata2-4
Baolia bracteata2-4	Distribution to different repeat type classes
Baolia bracteata2-4	Unit size	Number of SSRs
Baolia bracteata2-4	1	64
Baolia bracteata2-4	2	9
Baolia bracteata2-4	3	4
Baolia bracteata2-4	4	10
Baolia bracteata2-4
Baolia bracteata2-4	Frequency of identified SSR motifs
Baolia bracteata2-4	Repeats	3	4	5	6	7	8	9	10	11	12	13	14	15	16	total
Baolia bracteata2-4	A	-	-	-	-	-	-	-	20	9	3	1			1	34
Baolia bracteata2-4	T	-	-	-	-	-	-	-	17	8	3	2				30
Baolia bracteata2-4	AT	-	-	5												5
Baolia bracteata2-4	TA	-	-	2	1											3
Baolia bracteata2-4	TC	-	-	1												1
Baolia bracteata2-4	AAT	-	1													1
Baolia bracteata2-4	ATT	-	1													1
Baolia bracteata2-4	TCA	-	1													1
Baolia bracteata2-4	TTA	-	1													1
Baolia bracteata2-4	AATT	2														2
Baolia bracteata2-4	AGGT	1														1
Baolia bracteata2-4	CAAA	1														1
Baolia bracteata2-4	CTAC	1														1
Baolia bracteata2-4	GGAA	1														1
Baolia bracteata2-4	TAAT	1	1													2
Baolia bracteata2-4	TTTA	1														1
Baolia bracteata2-4	TTTC	1														1
Baolia bracteata2-4
Baolia bracteata2-4	Frequency of classified repeat types (considering sequence complementary)
Baolia bracteata2-4	Repeats	3	4	5	6	7	8	9	10	11	12	13	14	15	16	total
Baolia bracteata2-4	A/T	-	-	-	-	-	-	-	37	17	6	3			1	64
Baolia bracteata2-4	AG/CT	-	-	1												1
Baolia bracteata2-4	AT/AT	-	-	7	1											8
Baolia bracteata2-4	AAT/ATT	-	3													3
Baolia bracteata2-4	ATC/ATG	-	1													1
Baolia bracteata2-4	AAAC/GTTT	1														1
Baolia bracteata2-4	AAAG/CTTT	1														1
Baolia bracteata2-4	AAAT/ATTT	1														1
Baolia bracteata2-4	AAGG/CCTT	1														1
Baolia bracteata2-4	AATT/AATT	3	1													4
Baolia bracteata2-4	ACCT/AGGT	2														2
Baolia bracteata2-5	Total number of sequences examined: 1
Baolia bracteata2-5	Total size of examined sequences (bp): 152503
Baolia bracteata2-5	Total number of identified SSRs: 87
Baolia bracteata2-5	Number of SSR containing sequences: 1
Baolia bracteata2-5	Number of sequences containing more than 1 SSR: 1
Baolia bracteata2-5	Number of SSRs present in compound formation: 0
Baolia bracteata2-5
Baolia bracteata2-5	Distribution to different repeat type classes
Baolia bracteata2-5	Unit size	Number of SSRs
Baolia bracteata2-5	1	64
Baolia bracteata2-5	2	9
Baolia bracteata2-5	3	4
Baolia bracteata2-5	4	10
Baolia bracteata2-5
Baolia bracteata2-5	Frequency of identified SSR motifs
Baolia bracteata2-5	Repeats	3	4	5	6	7	8	9	10	11	12	13	14	15	16	total
Baolia bracteata2-5	A	-	-	-	-	-	-	-	20	9	3	1			1	34
Baolia bracteata2-5	T	-	-	-	-	-	-	-	17	8	3	2				30
Baolia bracteata2-5	AT	-	-	5												5
Baolia bracteata2-5	TA	-	-	2	1											3
Baolia bracteata2-5	TC	-	-	1												1
Baolia bracteata2-5	AAT	-	1													1
Baolia bracteata2-5	ATT	-	1													1
Baolia bracteata2-5	TCA	-	1													1
Baolia bracteata2-5	TTA	-	1													1
Baolia bracteata2-5	AATT	2														2
Baolia bracteata2-5	AGGT	1														1
Baolia bracteata2-5	CAAA	1														1
Baolia bracteata2-5	CTAC	1														1
Baolia bracteata2-5	GGAA	1														1
Baolia bracteata2-5	TAAT	1	1													2
Baolia bracteata2-5	TTTA	1														1
Baolia bracteata2-5	TTTC	1														1
Baolia bracteata2-5
Baolia bracteata2-5	Frequency of classified repeat types (considering sequence complementary)
Baolia bracteata2-5	Repeats	3	4	5	6	7	8	9	10	11	12	13	14	15	16	total
Baolia bracteata2-5	A/T	-	-	-	-	-	-	-	37	17	6	3			1	64
Baolia bracteata2-5	AG/CT	-	-	1												1
Baolia bracteata2-5	AT/AT	-	-	7	1											8
Baolia bracteata2-5	AAT/ATT	-	3													3
Baolia bracteata2-5	ATC/ATG	-	1													1
Baolia bracteata2-5	AAAC/GTTT	1														1
Baolia bracteata2-5	AAAG/CTTT	1														1
Baolia bracteata2-5	AAAT/ATTT	1														1
Baolia bracteata2-5	AAGG/CCTT	1														1
Baolia bracteata2-5	AATT/AATT	3	1													4
Baolia bracteata2-5	ACCT/AGGT	2														2
Baolia bracteata2-6	Total number of sequences examined: 1
Baolia bracteata2-6	Total size of examined sequences (bp): 152503
Baolia bracteata2-6	Total number of identified SSRs: 87
Baolia bracteata2-6	Number of SSR containing sequences: 1
Baolia bracteata2-6	Number of sequences containing more than 1 SSR: 1
Baolia bracteata2-6	Number of SSRs present in compound formation: 0
Baolia bracteata2-6
Baolia bracteata2-6	Distribution to different repeat type classes
Baolia bracteata2-6	Unit size	Number of SSRs
Baolia bracteata2-6	1	64
Baolia bracteata2-6	2	9
Baolia bracteata2-6	3	4
Baolia bracteata2-6	4	10
Baolia bracteata2-6
Baolia bracteata2-6	Frequency of identified SSR motifs
Baolia bracteata2-6	Repeats	3	4	5	6	7	8	9	10	11	12	13	14	15	16	total
Baolia bracteata2-6	A	-	-	-	-	-	-	-	20	9	3	1			1	34
Baolia bracteata2-6	T	-	-	-	-	-	-	-	17	8	3	2				30
Baolia bracteata2-6	AT	-	-	5												5
Baolia bracteata2-6	TA	-	-	2	1											3
Baolia bracteata2-6	TC	-	-	1												1
Baolia bracteata2-6	AAT	-	1													1
Baolia bracteata2-6	ATT	-	1													1
Baolia bracteata2-6	TCA	-	1													1
Baolia bracteata2-6	TTA	-	1													1
Baolia bracteata2-6	AATT	2														2
Baolia bracteata2-6	AGGT	1														1
Baolia bracteata2-6	CAAA	1														1
Baolia bracteata2-6	CTAC	1														1
Baolia bracteata2-6	GGAA	1														1
Baolia bracteata2-6	TAAT	1	1													2
Baolia bracteata2-6	TTTA	1														1
Baolia bracteata2-6	TTTC	1														1
Baolia bracteata2-6
Baolia bracteata2-6	Frequency of classified repeat types (considering sequence complementary)
Baolia bracteata2-6	Repeats	3	4	5	6	7	8	9	10	11	12	13	14	15	16	total
Baolia bracteata2-6	A/T	-	-	-	-	-	-	-	37	17	6	3			1	64
Baolia bracteata2-6	AG/CT	-	-	1												1
Baolia bracteata2-6	AT/AT	-	-	7	1											8
Baolia bracteata2-6	AAT/ATT	-	3													3
Baolia bracteata2-6	ATC/ATG	-	1													1
Baolia bracteata2-6	AAAC/GTTT	1														1
Baolia bracteata2-6	AAAG/CTTT	1														1
Baolia bracteata2-6	AAAT/ATTT	1														1
Baolia bracteata2-6	AAGG/CCTT	1														1
Baolia bracteata2-6	AATT/AATT	3	1													4
Baolia bracteata2-6	ACCT/AGGT	2														2
Baolia bracteata2-7	Total number of sequences examined: 1
Baolia bracteata2-7	Total size of examined sequences (bp): 152499
Baolia bracteata2-7	Total number of identified SSRs: 87
Baolia bracteata2-7	Number of SSR containing sequences: 1
Baolia bracteata2-7	Number of sequences containing more than 1 SSR: 1
Baolia bracteata2-7	Number of SSRs present in compound formation: 0
Baolia bracteata2-7
Baolia bracteata2-7	Distribution to different repeat type classes
Baolia bracteata2-7	Unit size	Number of SSRs
Baolia bracteata2-7	1	64
Baolia bracteata2-7	2	9
Baolia bracteata2-7	3	4
Baolia bracteata2-7	4	10
Baolia bracteata2-7
Baolia bracteata2-7	Frequency of identified SSR motifs
Baolia bracteata2-7	Repeats	3	4	5	6	7	8	9	10	11	12	13	14	15	16	total
Baolia bracteata2-7	A	-	-	-	-	-	-	-	20	9	3	1			1	34
Baolia bracteata2-7	T	-	-	-	-	-	-	-	17	8	3	2				30
Baolia bracteata2-7	AT	-	-	5												5
Baolia bracteata2-7	TA	-	-	2	1											3
Baolia bracteata2-7	TC	-	-	1												1
Baolia bracteata2-7	AAT	-	1													1
Baolia bracteata2-7	ATT	-	1													1
Baolia bracteata2-7	TCA	-	1													1
Baolia bracteata2-7	TTA	-	1													1
Baolia bracteata2-7	AATT	2														2
Baolia bracteata2-7	AGGT	1														1
Baolia bracteata2-7	CAAA	1														1
Baolia bracteata2-7	CTAC	1														1
Baolia bracteata2-7	GGAA	1														1
Baolia bracteata2-7	TAAT	1	1													2
Baolia bracteata2-7	TTTA	1														1
Baolia bracteata2-7	TTTC	1														1
Baolia bracteata2-7
Baolia bracteata2-7	Frequency of classified repeat types (considering sequence complementary)
Baolia bracteata2-7	Repeats	3	4	5	6	7	8	9	10	11	12	13	14	15	16	total
Baolia bracteata2-7	A/T	-	-	-	-	-	-	-	37	17	6	3			1	64
Baolia bracteata2-7	AG/CT	-	-	1												1
Baolia bracteata2-7	AT/AT	-	-	7	1											8
Baolia bracteata2-7	AAT/ATT	-	3													3
Baolia bracteata2-7	ATC/ATG	-	1													1
Baolia bracteata2-7	AAAC/GTTT	1														1
Baolia bracteata2-7	AAAG/CTTT	1														1
Baolia bracteata2-7	AAAT/ATTT	1														1
Baolia bracteata2-7	AAGG/CCTT	1														1
Baolia bracteata2-7	AATT/AATT	3	1													4
Baolia bracteata2-7	ACCT/AGGT	2														2

## Sheet: Sheet3
Table S4 Numbers of repetitive sequences in the 12 plastomes
Baolia bracteata1-1	#Length1	Type	Gene	Region		Baolia bracteata1-2	#Length1	Type	Gene	Region		Baolia bracteata1-3	#Length1	Type	Gene	Region		Baolia bracteata1-4	#Length1	Type	Gene	Region		Baolia bracteata1-5	#Length1	Type	Gene	Region		Baolia bracteata1-6	#Length1	Type	Gene	Region		Baolia bracteata1-7	#Length1	Type	Gene	Region		Baolia bracteata1-8	#Length1	Type	Gene	Region		Baolia bracteata1-9	#Length1
Baolia bracteata1-1	23118	P	rps12-2-intron1(partical:2.32%),rps12-2-exon2(partical:1.00%),rps12-2-exon3(partical:0.12%),rps19(partical:0.52%),rpl2(partical:3.57%),rpl23(partical:0.61%),trnI-CAU(partical:0.32%),ycf2(partical:26.65%),trnL-CAA(partical:0.35%),ndhB-intron1(partical:2.91%),ndhB-exon1(partical:3.36%),ndhB-exon2(partical:3.27%),rps7(partical:2.02%),trnV-GAC(partical:0.31%),rrn16(partical:6.45%),trnI-GAU-intron1(pa…	LSC-IRb;SSC-IRa		Baolia bracteata1-2	23118	P	rps12-2-intron1(partical:2.32%),rps12-2-exon2(partical:1.00%),rps12-2-exon3(partical:0.12%),rps19(partical:0.52%),rpl2(partical:3.57%),rpl23(partical:0.61%),trnI-CAU(partical:0.32%),ycf2(partical:26.65%),trnL-CAA(partical:0.35%),ndhB-intron1(partical:2.91%),ndhB-exon1(partical:3.36%),ndhB-exon2(partical:3.27%),rps7(partical:2.02%),trnV-GAC(partical:0.31%),rrn16(partical:6.45%),trnI-GAU-intron1(pa…	LSC-IRb;SSC-IRa		Baolia bracteata1-3	23118	P	rps12-2-intron1(partical:2.32%),rps12-2-exon2(partical:1.00%),rps12-2-exon3(partical:0.12%),rps19(partical:0.52%),rpl2(partical:3.57%),rpl23(partical:0.61%),trnI-CAU(partical:0.32%),ycf2(partical:26.65%),trnL-CAA(partical:0.35%),ndhB-intron1(partical:2.91%),ndhB-exon1(partical:3.36%),ndhB-exon2(partical:3.27%),rps7(partical:2.02%),trnV-GAC(partical:0.31%),rrn16(partical:6.45%),trnI-GAU-intron1(pa…	LSC-IRb;SSC-IRa		Baolia bracteata1-4	23118	P	rps12-2-intron1(partical:2.32%),rps12-2-exon2(partical:1.00%),rps12-2-exon3(partical:0.12%),rps19(partical:0.52%),rpl2(partical:3.57%),rpl23(partical:0.61%),trnI-CAU(partical:0.32%),ycf2(partical:26.65%),trnL-CAA(partical:0.35%),ndhB-intron1(partical:2.91%),ndhB-exon1(partical:3.36%),ndhB-exon2(partical:3.27%),rps7(partical:2.02%),trnV-GAC(partical:0.31%),rrn16(partical:6.45%),trnI-GAU-intron1(pa…	LSC-IRb;SSC-IRa		Baolia bracteata1-5	23118	P	rps12-2-intron1(partical:2.32%),rps12-2-exon2(partical:1.00%),rps12-2-exon3(partical:0.12%),rps19(partical:0.52%),rpl2(partical:3.57%),rpl23(partical:0.61%),trnI-CAU(partical:0.32%),ycf2(partical:26.65%),trnL-CAA(partical:0.35%),ndhB-intron1(partical:2.91%),ndhB-exon1(partical:3.36%),ndhB-exon2(partical:3.27%),rps7(partical:2.02%),trnV-GAC(partical:0.31%),rrn16(partical:6.45%),trnI-GAU-intron1(pa…	LSC-IRb;SSC-IRa		Baolia bracteata1-6	23118	P	rps12-2-intron1(partical:2.32%),rps12-2-exon2(partical:1.00%),rps12-2-exon3(partical:0.12%),rps19(partical:0.52%),rpl2(partical:3.57%),rpl23(partical:0.61%),trnI-CAU(partical:0.32%),ycf2(partical:26.65%),trnL-CAA(partical:0.35%),ndhB-intron1(partical:2.91%),ndhB-exon1(partical:3.36%),ndhB-exon2(partical:3.27%),rps7(partical:2.02%),trnV-GAC(partical:0.31%),rrn16(partical:6.45%),trnI-GAU-intron1(pa…	LSC-IRb;SSC-IRa		Baolia bracteata1-7	23118	P	rps12-2-intron1(partical:2.32%),rps12-2-exon2(partical:1.00%),rps12-2-exon3(partical:0.12%),rps19(partical:0.52%),rpl2(partical:3.57%),rpl23(partical:0.61%),trnI-CAU(partical:0.32%),ycf2(partical:26.65%),trnL-CAA(partical:0.35%),ndhB-intron1(partical:2.91%),ndhB-exon1(partical:3.36%),ndhB-exon2(partical:3.27%),rps7(partical:2.02%),trnV-GAC(partical:0.31%),rrn16(partical:6.45%),trnI-GAU-intron1(pa…	LSC-IRb;SSC-IRa		Baolia bracteata1-8	23118	P	rps12-2-intron1(partical:2.32%),rps12-2-exon2(partical:1.00%),rps12-2-exon3(partical:0.12%),rps19(partical:0.52%),rpl2(partical:3.57%),rpl23(partical:0.61%),trnI-CAU(partical:0.32%),ycf2(partical:26.65%),trnL-CAA(partical:0.35%),ndhB-intron1(partical:2.91%),ndhB-exon1(partical:3.36%),ndhB-exon2(partical:3.27%),rps7(partical:2.02%),trnV-GAC(partical:0.31%),rrn16(partical:6.45%),trnI-GAU-intron1(pa…	LSC-IRb;SSC-IRa		Baolia bracteata1-9	23118
Baolia bracteata1-1	50	P	ndhD;ndhD	SSC;SSC		Baolia bracteata1-2	50	P	ndhD;ndhD	SSC;SSC		Baolia bracteata1-3	50	P	ndhD;ndhD	SSC;SSC		Baolia bracteata1-4	50	P	ndhD;ndhD	SSC;SSC		Baolia bracteata1-5	50	P	ndhD;ndhD	SSC;SSC		Baolia bracteata1-6	50	P	ndhD;ndhD	SSC;SSC		Baolia bracteata1-7	50	P	ndhD;ndhD	SSC;SSC		Baolia bracteata1-8	50	P	ndhD;ndhD	SSC;SSC		Baolia bracteata1-9	50
Baolia bracteata1-1	48	P	IGS(ndhC,trnV-UAC);IGS(ndhC,trnV-UAC)	LSC;LSC		Baolia bracteata1-2	48	P	IGS(ndhC,trnV-UAC);IGS(ndhC,trnV-UAC)	LSC;LSC		Baolia bracteata1-3	48	P	IGS(ndhC,trnV-UAC);IGS(ndhC,trnV-UAC)	LSC;LSC		Baolia bracteata1-4	48	P	IGS(ndhC,trnV-UAC);IGS(ndhC,trnV-UAC)	LSC;LSC		Baolia bracteata1-5	48	P	IGS(ndhC,trnV-UAC);IGS(ndhC,trnV-UAC)	LSC;LSC		Baolia bracteata1-6	48	P	IGS(ndhC,trnV-UAC);IGS(ndhC,trnV-UAC)	LSC;LSC		Baolia bracteata1-7	48	P	IGS(ndhC,trnV-UAC);IGS(ndhC,trnV-UAC)	LSC;LSC		Baolia bracteata1-8	48	P	IGS(ndhC,trnV-UAC);IGS(ndhC,trnV-UAC)	LSC;LSC		Baolia bracteata1-9	48
Baolia bracteata1-1	41	F	trnI-GAU-intron1;trnI-GAU-intron1	IRb;IRb		Baolia bracteata1-2	41	F	trnI-GAU-intron1;trnI-GAU-intron1	IRb;IRb		Baolia bracteata1-3	41	F	trnI-GAU-intron1;trnI-GAU-intron1	IRb;IRb		Baolia bracteata1-4	41	F	trnI-GAU-intron1;trnI-GAU-intron1	IRb;IRb		Baolia bracteata1-5	41	F	trnI-GAU-intron1;trnI-GAU-intron1	IRb;IRb		Baolia bracteata1-6	41	F	trnI-GAU-intron1;trnI-GAU-intron1	IRb;IRb		Baolia bracteata1-7	41	F	trnI-GAU-intron1;trnI-GAU-intron1	IRb;IRb		Baolia bracteata1-8	41	F	trnI-GAU-intron1;trnI-GAU-intron1	IRb;IRb		Baolia bracteata1-9	41
Baolia bracteata1-1	41	P	trnI-GAU-intron1;trnI-GAU-2-intron1	IRb;IRa		Baolia bracteata1-2	41	P	trnI-GAU-intron1;trnI-GAU-2-intron1	IRb;IRa		Baolia bracteata1-3	41	P	trnI-GAU-intron1;trnI-GAU-2-intron1	IRb;IRa		Baolia bracteata1-4	41	P	trnI-GAU-intron1;trnI-GAU-2-intron1	IRb;IRa		Baolia bracteata1-5	41	P	trnI-GAU-intron1;trnI-GAU-2-intron1	IRb;IRa		Baolia bracteata1-6	41	P	trnI-GAU-intron1;trnI-GAU-2-intron1	IRb;IRa		Baolia bracteata1-7	41	P	trnI-GAU-intron1;trnI-GAU-2-intron1	IRb;IRa		Baolia bracteata1-8	41	P	trnI-GAU-intron1;trnI-GAU-2-intron1	IRb;IRa		Baolia bracteata1-9	41
Baolia bracteata1-1	41	P	trnI-GAU-intron1;trnI-GAU-2-intron1	IRb;IRa		Baolia bracteata1-2	41	P	trnI-GAU-intron1;trnI-GAU-2-intron1	IRb;IRa		Baolia bracteata1-3	41	P	trnI-GAU-intron1;trnI-GAU-2-intron1	IRb;IRa		Baolia bracteata1-4	41	P	trnI-GAU-intron1;trnI-GAU-2-intron1	IRb;IRa		Baolia bracteata1-5	41	P	trnI-GAU-intron1;trnI-GAU-2-intron1	IRb;IRa		Baolia bracteata1-6	41	P	trnI-GAU-intron1;trnI-GAU-2-intron1	IRb;IRa		Baolia bracteata1-7	41	P	trnI-GAU-intron1;trnI-GAU-2-intron1	IRb;IRa		Baolia bracteata1-8	41	P	trnI-GAU-intron1;trnI-GAU-2-intron1	IRb;IRa		Baolia bracteata1-9	41
Baolia bracteata1-1	41	F	trnI-GAU-2-intron1;trnI-GAU-2-intron1	IRa;IRa		Baolia bracteata1-2	41	F	trnI-GAU-2-intron1;trnI-GAU-2-intron1	IRa;IRa		Baolia bracteata1-3	41	F	trnI-GAU-2-intron1;trnI-GAU-2-intron1	IRa;IRa		Baolia bracteata1-4	41	F	trnI-GAU-2-intron1;trnI-GAU-2-intron1	IRa;IRa		Baolia bracteata1-5	41	F	trnI-GAU-2-intron1;trnI-GAU-2-intron1	IRa;IRa		Baolia bracteata1-6	41	F	trnI-GAU-2-intron1;trnI-GAU-2-intron1	IRa;IRa		Baolia bracteata1-7	41	F	trnI-GAU-2-intron1;trnI-GAU-2-intron1	IRa;IRa		Baolia bracteata1-8	41	F	trnI-GAU-2-intron1;trnI-GAU-2-intron1	IRa;IRa		Baolia bracteata1-9	41
Baolia bracteata1-1	40	P	IGS(psbT,psbN);IGS(psbT,psbN)	LSC;LSC		Baolia bracteata1-2	40	P	IGS(psbT,psbN);IGS(psbT,psbN)	LSC;LSC		Baolia bracteata1-3	40	P	IGS(psbT,psbN);IGS(psbT,psbN)	LSC;LSC		Baolia bracteata1-4	40	P	IGS(psbT,psbN);IGS(psbT,psbN)	LSC;LSC		Baolia bracteata1-5	40	P	IGS(psbT,psbN);IGS(psbT,psbN)	LSC;LSC		Baolia bracteata1-6	40	P	IGS(psbT,psbN);IGS(psbT,psbN)	LSC;LSC		Baolia bracteata1-7	40	P	IGS(psbT,psbN);IGS(psbT,psbN)	LSC;LSC		Baolia bracteata1-8	40	P	IGS(psbT,psbN);IGS(psbT,psbN)	LSC;LSC		Baolia bracteata1-9	40
Baolia bracteata1-1	49	F	trnI-GAU-intron1;trnI-GAU-intron1	IRb;IRb		Baolia bracteata1-2	49	F	trnI-GAU-intron1;trnI-GAU-intron1	IRb;IRb		Baolia bracteata1-3	49	F	trnI-GAU-intron1;trnI-GAU-intron1	IRb;IRb		Baolia bracteata1-4	49	F	trnI-GAU-intron1;trnI-GAU-intron1	IRb;IRb		Baolia bracteata1-5	49	F	trnI-GAU-intron1;trnI-GAU-intron1	IRb;IRb		Baolia bracteata1-6	49	F	trnI-GAU-intron1;trnI-GAU-intron1	IRb;IRb		Baolia bracteata1-7	49	F	trnI-GAU-intron1;trnI-GAU-intron1	IRb;IRb		Baolia bracteata1-8	49	F	trnI-GAU-intron1;trnI-GAU-intron1	IRb;IRb		Baolia bracteata1-9	49
Baolia bracteata1-1	49	P	trnI-GAU-intron1;trnI-GAU-2-intron1	IRb;IRa		Baolia bracteata1-2	49	P	trnI-GAU-intron1;trnI-GAU-2-intron1	IRb;IRa		Baolia bracteata1-3	49	P	trnI-GAU-intron1;trnI-GAU-2-intron1	IRb;IRa		Baolia bracteata1-4	49	P	trnI-GAU-intron1;trnI-GAU-2-intron1	IRb;IRa		Baolia bracteata1-5	49	P	trnI-GAU-intron1;trnI-GAU-2-intron1	IRb;IRa		Baolia bracteata1-6	49	P	trnI-GAU-intron1;trnI-GAU-2-intron1	IRb;IRa		Baolia bracteata1-7	49	P	trnI-GAU-intron1;trnI-GAU-2-intron1	IRb;IRa		Baolia bracteata1-8	49	P	trnI-GAU-intron1;trnI-GAU-2-intron1	IRb;IRa		Baolia bracteata1-9	49
Baolia bracteata1-1	49	P	trnI-GAU-intron1;trnI-GAU-2-intron1	IRb;IRa		Baolia bracteata1-2	49	P	trnI-GAU-intron1;trnI-GAU-2-intron1	IRb;IRa		Baolia bracteata1-3	49	P	trnI-GAU-intron1;trnI-GAU-2-intron1	IRb;IRa		Baolia bracteata1-4	49	P	trnI-GAU-intron1;trnI-GAU-2-intron1	IRb;IRa		Baolia bracteata1-5	49	P	trnI-GAU-intron1;trnI-GAU-2-intron1	IRb;IRa		Baolia bracteata1-6	49	P	trnI-GAU-intron1;trnI-GAU-2-intron1	IRb;IRa		Baolia bracteata1-7	49	P	trnI-GAU-intron1;trnI-GAU-2-intron1	IRb;IRa		Baolia bracteata1-8	49	P	trnI-GAU-intron1;trnI-GAU-2-intron1	IRb;IRa		Baolia bracteata1-9	49
Baolia bracteata1-1	49	F	trnI-GAU-2-intron1;trnI-GAU-2-intron1	IRa;IRa		Baolia bracteata1-2	49	F	trnI-GAU-2-intron1;trnI-GAU-2-intron1	IRa;IRa		Baolia bracteata1-3	49	F	trnI-GAU-2-intron1;trnI-GAU-2-intron1	IRa;IRa		Baolia bracteata1-4	49	F	trnI-GAU-2-intron1;trnI-GAU-2-intron1	IRa;IRa		Baolia bracteata1-5	49	F	trnI-GAU-2-intron1;trnI-GAU-2-intron1	IRa;IRa		Baolia bracteata1-6	49	F	trnI-GAU-2-intron1;trnI-GAU-2-intron1	IRa;IRa		Baolia bracteata1-7	49	F	trnI-GAU-2-intron1;trnI-GAU-2-intron1	IRa;IRa		Baolia bracteata1-8	49	F	trnI-GAU-2-intron1;trnI-GAU-2-intron1	IRa;IRa		Baolia bracteata1-9	49
Baolia bracteata1-1	43	P	IGS(trnK-UUU,rps16);IGS(trnK-UUU,rps16)	LSC;LSC		Baolia bracteata1-2	43	P	IGS(trnK-UUU,rps16);IGS(trnK-UUU,rps16)	LSC;LSC		Baolia bracteata1-3	43	P	IGS(trnK-UUU,rps16);IGS(trnK-UUU,rps16)	LSC;LSC		Baolia bracteata1-4	43	P	IGS(trnK-UUU,rps16);IGS(trnK-UUU,rps16)	LSC;LSC		Baolia bracteata1-5	43	P	IGS(trnK-UUU,rps16);IGS(trnK-UUU,rps16)	LSC;LSC		Baolia bracteata1-6	43	P	IGS(trnK-UUU,rps16);IGS(trnK-UUU,rps16)	LSC;LSC		Baolia bracteata1-7	43	P	IGS(trnK-UUU,rps16);IGS(trnK-UUU,rps16)	LSC;LSC		Baolia bracteata1-8	43	P	IGS(trnK-UUU,rps16);IGS(trnK-UUU,rps16)	LSC;LSC		Baolia bracteata1-9	43
Baolia bracteata1-1	46	P	IGS(petN,psbM);IGS(petN,psbM)	LSC;LSC		Baolia bracteata1-2	46	P	IGS(petN,psbM);IGS(petN,psbM)	LSC;LSC		Baolia bracteata1-3	46	P	IGS(petN,psbM);IGS(petN,psbM)	LSC;LSC		Baolia bracteata1-4	46	P	IGS(petN,psbM);IGS(petN,psbM)	LSC;LSC		Baolia bracteata1-5	46	P	IGS(petN,psbM);IGS(petN,psbM)	LSC;LSC		Baolia bracteata1-6	46	P	IGS(petN,psbM);IGS(petN,psbM)	LSC;LSC		Baolia bracteata1-7	46	P	IGS(petN,psbM);IGS(petN,psbM)	LSC;LSC		Baolia bracteata1-8	46	P	IGS(petN,psbM);IGS(petN,psbM)	LSC;LSC		Baolia bracteata1-9	46
Baolia bracteata1-1	39	F	IGS(rps12-2,trnV-GAC);ndhA-intron1	IRb;SSC		Baolia bracteata1-2	39	F	IGS(rps12-2,trnV-GAC);ndhA-intron1	IRb;SSC		Baolia bracteata1-3	39	F	IGS(rps12-2,trnV-GAC);ndhA-intron1	IRb;SSC		Baolia bracteata1-4	39	F	IGS(rps12-2,trnV-GAC);ndhA-intron1	IRb;SSC		Baolia bracteata1-5	39	F	IGS(rps12-2,trnV-GAC);ndhA-intron1	IRb;SSC		Baolia bracteata1-6	39	F	IGS(rps12-2,trnV-GAC);ndhA-intron1	IRb;SSC		Baolia bracteata1-7	39	F	IGS(rps12-2,trnV-GAC);ndhA-intron1	IRb;SSC		Baolia bracteata1-8	39	F	IGS(rps12-2,trnV-GAC);ndhA-intron1	IRb;SSC		Baolia bracteata1-9	39
Baolia bracteata1-1	39	P	ndhA-intron1;IGS(trnV-GAC-2,rps12)	SSC;IRa		Baolia bracteata1-2	39	P	ndhA-intron1;IGS(trnV-GAC-2,rps12)	SSC;IRa		Baolia bracteata1-3	39	P	ndhA-intron1;IGS(trnV-GAC-2,rps12)	SSC;IRa		Baolia bracteata1-4	39	P	ndhA-intron1;IGS(trnV-GAC-2,rps12)	SSC;IRa		Baolia bracteata1-5	39	P	ndhA-intron1;IGS(trnV-GAC-2,rps12)	SSC;IRa		Baolia bracteata1-6	39	P	ndhA-intron1;IGS(trnV-GAC-2,rps12)	SSC;IRa		Baolia bracteata1-7	39	P	ndhA-intron1;IGS(trnV-GAC-2,rps12)	SSC;IRa		Baolia bracteata1-8	39	P	ndhA-intron1;IGS(trnV-GAC-2,rps12)	SSC;IRa		Baolia bracteata1-9	39
Baolia bracteata1-1	38	F	IGS(rpoB,trnC-GCA);IGS(trnC-GCA,petN)	LSC;LSC		Baolia bracteata1-2	38	F	IGS(rpoB,trnC-GCA);IGS(trnC-GCA,petN)	LSC;LSC		Baolia bracteata1-3	38	F	IGS(rpoB,trnC-GCA);IGS(trnC-GCA,petN)	LSC;LSC		Baolia bracteata1-4	38	F	IGS(rpoB,trnC-GCA);IGS(trnC-GCA,petN)	LSC;LSC		Baolia bracteata1-5	38	F	IGS(rpoB,trnC-GCA);IGS(trnC-GCA,petN)	LSC;LSC		Baolia bracteata1-6	38	F	IGS(rpoB,trnC-GCA);IGS(trnC-GCA,petN)	LSC;LSC		Baolia bracteata1-7	38	F	IGS(rpoB,trnC-GCA);IGS(trnC-GCA,petN)	LSC;LSC		Baolia bracteata1-8	38	F	IGS(rpoB,trnC-GCA);IGS(trnC-GCA,petN)	LSC;LSC		Baolia bracteata1-9	38
Baolia bracteata1-1	38	P	IGS(ccsA,ndhD);IGS(ccsA,ndhD)	SSC;SSC		Baolia bracteata1-2	38	P	IGS(ccsA,ndhD);IGS(ccsA,ndhD)	SSC;SSC		Baolia bracteata1-3	38	P	IGS(ccsA,ndhD);IGS(ccsA,ndhD)	SSC;SSC		Baolia bracteata1-4	38	P	IGS(ccsA,ndhD);IGS(ccsA,ndhD)	SSC;SSC		Baolia bracteata1-5	38	P	IGS(ccsA,ndhD);IGS(ccsA,ndhD)	SSC;SSC		Baolia bracteata1-6	38	P	IGS(ccsA,ndhD);IGS(ccsA,ndhD)	SSC;SSC		Baolia bracteata1-7	38	P	IGS(ccsA,ndhD);IGS(ccsA,ndhD)	SSC;SSC		Baolia bracteata1-8	38	P	IGS(ccsA,ndhD);IGS(ccsA,ndhD)	SSC;SSC		Baolia bracteata1-9	38
Baolia bracteata1-1	43	F	ycf2;ycf2	IRb;IRb		Baolia bracteata1-2	43	F	ycf2;ycf2	IRb;IRb		Baolia bracteata1-3	43	F	ycf2;ycf2	IRb;IRb		Baolia bracteata1-4	43	F	ycf2;ycf2	IRb;IRb		Baolia bracteata1-5	43	F	ycf2;ycf2	IRb;IRb		Baolia bracteata1-6	43	F	ycf2;ycf2	IRb;IRb		Baolia bracteata1-7	43	F	ycf2;ycf2	IRb;IRb		Baolia bracteata1-8	43	F	ycf2;ycf2	IRb;IRb		Baolia bracteata1-9	43
Baolia bracteata1-1	43	P	ycf2;ycf2-2	IRb;IRa		Baolia bracteata1-2	43	P	ycf2;ycf2-2	IRb;IRa		Baolia bracteata1-3	43	P	ycf2;ycf2-2	IRb;IRa		Baolia bracteata1-4	43	P	ycf2;ycf2-2	IRb;IRa		Baolia bracteata1-5	43	P	ycf2;ycf2-2	IRb;IRa		Baolia bracteata1-6	43	P	ycf2;ycf2-2	IRb;IRa		Baolia bracteata1-7	43	P	ycf2;ycf2-2	IRb;IRa		Baolia bracteata1-8	43	P	ycf2;ycf2-2	IRb;IRa		Baolia bracteata1-9	43
Baolia bracteata1-1	43	P	ycf2;ycf2-2	IRb;IRa		Baolia bracteata1-2	43	P	ycf2;ycf2-2	IRb;IRa		Baolia bracteata1-3	43	P	ycf2;ycf2-2	IRb;IRa		Baolia bracteata1-4	43	P	ycf2;ycf2-2	IRb;IRa		Baolia bracteata1-5	43	P	ycf2;ycf2-2	IRb;IRa		Baolia bracteata1-6	43	P	ycf2;ycf2-2	IRb;IRa		Baolia bracteata1-7	43	P	ycf2;ycf2-2	IRb;IRa		Baolia bracteata1-8	43	P	ycf2;ycf2-2	IRb;IRa		Baolia bracteata1-9	43
Baolia bracteata1-1	43	F	ycf2-2;ycf2-2	IRa;IRa		Baolia bracteata1-2	43	F	ycf2-2;ycf2-2	IRa;IRa		Baolia bracteata1-3	43	F	ycf2-2;ycf2-2	IRa;IRa		Baolia bracteata1-4	43	F	ycf2-2;ycf2-2	IRa;IRa		Baolia bracteata1-5	43	F	ycf2-2;ycf2-2	IRa;IRa		Baolia bracteata1-6	43	F	ycf2-2;ycf2-2	IRa;IRa		Baolia bracteata1-7	43	F	ycf2-2;ycf2-2	IRa;IRa		Baolia bracteata1-8	43	F	ycf2-2;ycf2-2	IRa;IRa		Baolia bracteata1-9	43
Baolia bracteata1-1	39	F	ycf2;ycf2	IRb;IRb		Baolia bracteata1-2	39	F	ycf2;ycf2	IRb;IRb		Baolia bracteata1-3	39	F	ycf2;ycf2	IRb;IRb		Baolia bracteata1-4	39	F	ycf2;ycf2	IRb;IRb		Baolia bracteata1-5	39	F	ycf2;ycf2	IRb;IRb		Baolia bracteata1-6	39	F	ycf2;ycf2	IRb;IRb		Baolia bracteata1-7	39	F	ycf2;ycf2	IRb;IRb		Baolia bracteata1-8	39	F	ycf2;ycf2	IRb;IRb		Baolia bracteata1-9	39
Baolia bracteata1-1	39	P	ycf2;ycf2-2	IRb;IRa		Baolia bracteata1-2	39	P	ycf2;ycf2-2	IRb;IRa		Baolia bracteata1-3	39	P	ycf2;ycf2-2	IRb;IRa		Baolia bracteata1-4	39	P	ycf2;ycf2-2	IRb;IRa		Baolia bracteata1-5	39	P	ycf2;ycf2-2	IRb;IRa		Baolia bracteata1-6	39	P	ycf2;ycf2-2	IRb;IRa		Baolia bracteata1-7	39	P	ycf2;ycf2-2	IRb;IRa		Baolia bracteata1-8	39	P	ycf2;ycf2-2	IRb;IRa		Baolia bracteata1-9	39
Baolia bracteata1-1	39	P	ycf2;ycf2-2	IRb;IRa		Baolia bracteata1-2	39	P	ycf2;ycf2-2	IRb;IRa		Baolia bracteata1-3	39	P	ycf2;ycf2-2	IRb;IRa		Baolia bracteata1-4	39	P	ycf2;ycf2-2	IRb;IRa		Baolia bracteata1-5	39	P	ycf2;ycf2-2	IRb;IRa		Baolia bracteata1-6	39	P	ycf2;ycf2-2	IRb;IRa		Baolia bracteata1-7	39	P	ycf2;ycf2-2	IRb;IRa		Baolia bracteata1-8	39	P	ycf2;ycf2-2	IRb;IRa		Baolia bracteata1-9	39
Baolia bracteata1-1	39	F	ycf2-2;ycf2-2	IRa;IRa		Baolia bracteata1-2	39	F	ycf2-2;ycf2-2	IRa;IRa		Baolia bracteata1-3	39	F	ycf2-2;ycf2-2	IRa;IRa		Baolia bracteata1-4	39	F	ycf2-2;ycf2-2	IRa;IRa		Baolia bracteata1-5	39	F	ycf2-2;ycf2-2	IRa;IRa		Baolia bracteata1-6	39	F	ycf2-2;ycf2-2	IRa;IRa		Baolia bracteata1-7	39	F	ycf2-2;ycf2-2	IRa;IRa		Baolia bracteata1-8	39	F	ycf2-2;ycf2-2	IRa;IRa		Baolia bracteata1-9	39
Baolia bracteata1-1	42	F	ycf3-intron1;ndhA-intron1	LSC;SSC		Baolia bracteata1-2	42	F	ycf3-intron1;ndhA-intron1	LSC;SSC		Baolia bracteata1-3	42	F	ycf3-intron1;ndhA-intron1	LSC;SSC		Baolia bracteata1-4	42	F	ycf3-intron1;ndhA-intron1	LSC;SSC		Baolia bracteata1-5	42	F	ycf3-intron1;ndhA-intron1	LSC;SSC		Baolia bracteata1-6	42	F	ycf3-intron1;ndhA-intron1	LSC;SSC		Baolia bracteata1-7	42	F	ycf3-intron1;ndhA-intron1	LSC;SSC		Baolia bracteata1-8	42	F	ycf3-intron1;ndhA-intron1	LSC;SSC		Baolia bracteata1-9	42
Baolia bracteata1-1	38	F	trnI-GAU-2-intron1;trnI-GAU-2-intron1	IRa;IRa		Baolia bracteata1-2	38	F	trnI-GAU-2-intron1;trnI-GAU-2-intron1	IRa;IRa		Baolia bracteata1-3	38	F	trnI-GAU-2-intron1;trnI-GAU-2-intron1	IRa;IRa		Baolia bracteata1-4	38	F	trnI-GAU-2-intron1;trnI-GAU-2-intron1	IRa;IRa		Baolia bracteata1-5	38	F	trnI-GAU-2-intron1;trnI-GAU-2-intron1	IRa;IRa		Baolia bracteata1-6	38	F	trnI-GAU-2-intron1;trnI-GAU-2-intron1	IRa;IRa		Baolia bracteata1-7	38	F	trnI-GAU-2-intron1;trnI-GAU-2-intron1	IRa;IRa		Baolia bracteata1-8	38	F	trnI-GAU-2-intron1;trnI-GAU-2-intron1	IRa;IRa		Baolia bracteata1-9	38
Baolia bracteata1-1	39	F	ycf3-intron1;IGS(rps12-2,trnV-GAC)	LSC;IRb		Baolia bracteata1-2	39	F	ycf3-intron1;IGS(rps12-2,trnV-GAC)	LSC;IRb		Baolia bracteata1-3	34	F	IGS(trnH-GUG,psbA);IGS(trnH-GUG,psbA)	LSC;LSC		Baolia bracteata1-4	34	F	IGS(trnH-GUG,psbA);IGS(trnH-GUG,psbA)	LSC;LSC		Baolia bracteata1-5	39	F	ycf3-intron1;IGS(rps12-2,trnV-GAC)	LSC;IRb		Baolia bracteata1-6	39	F	ycf3-intron1;IGS(rps12-2,trnV-GAC)	LSC;IRb		Baolia bracteata1-7	39	F	ycf3-intron1;IGS(rps12-2,trnV-GAC)	LSC;IRb		Baolia bracteata1-8	39	F	ycf3-intron1;IGS(rps12-2,trnV-GAC)	LSC;IRb		Baolia bracteata1-9	34
Baolia bracteata1-1	39	P	ycf3-intron1;IGS(trnV-GAC-2,rps12)	LSC;IRa		Baolia bracteata1-2	39	P	ycf3-intron1;IGS(trnV-GAC-2,rps12)	LSC;IRa		Baolia bracteata1-3	39	F	ycf3-intron1;IGS(rps12-2,trnV-GAC)	LSC;IRb		Baolia bracteata1-4	39	F	ycf3-intron1;IGS(rps12-2,trnV-GAC)	LSC;IRb		Baolia bracteata1-5	39	P	ycf3-intron1;IGS(trnV-GAC-2,rps12)	LSC;IRa		Baolia bracteata1-6	39	P	ycf3-intron1;IGS(trnV-GAC-2,rps12)	LSC;IRa		Baolia bracteata1-7	39	P	ycf3-intron1;IGS(trnV-GAC-2,rps12)	LSC;IRa		Baolia bracteata1-8	39	P	ycf3-intron1;IGS(trnV-GAC-2,rps12)	LSC;IRa		Baolia bracteata1-9	39
Baolia bracteata1-1	39	F	rpl22(partical:7.69%);rpl22	LSC;LSC		Baolia bracteata1-2	39	F	rpl22(partical:7.69%);rpl22	LSC;LSC		Baolia bracteata1-3	39	P	ycf3-intron1;IGS(trnV-GAC-2,rps12)	LSC;IRa		Baolia bracteata1-4	39	P	ycf3-intron1;IGS(trnV-GAC-2,rps12)	LSC;IRa		Baolia bracteata1-5	39	F	rpl22(partical:7.69%);rpl22	LSC;LSC		Baolia bracteata1-6	39	F	rpl22(partical:7.69%);rpl22	LSC;LSC		Baolia bracteata1-7	39	F	rpl22(partical:7.69%);rpl22	LSC;LSC		Baolia bracteata1-8	39	F	rpl22(partical:7.69%);rpl22	LSC;LSC		Baolia bracteata1-9	39
Baolia bracteata1-1	32	F	ycf1;ycf1	SSC;SSC		Baolia bracteata1-2	32	F	ycf1;ycf1	SSC;SSC		Baolia bracteata1-3	39	F	rpl22(partical:7.69%);rpl22	LSC;LSC		Baolia bracteata1-4	39	F	rpl22(partical:7.69%);rpl22	LSC;LSC		Baolia bracteata1-5	32	F	ycf1;ycf1	SSC;SSC		Baolia bracteata1-6	32	F	ycf1;ycf1	SSC;SSC		Baolia bracteata1-7	32	F	ycf1;ycf1	SSC;SSC		Baolia bracteata1-8	32	F	ycf1;ycf1	SSC;SSC		Baolia bracteata1-9	39
Baolia bracteata1-1	35	F	ycf2;ycf2	IRb;IRb		Baolia bracteata1-2	35	F	ycf2;ycf2	IRb;IRb		Baolia bracteata1-3	32	F	ycf1;ycf1	SSC;SSC		Baolia bracteata1-4	32	F	ycf1;ycf1	SSC;SSC		Baolia bracteata1-5	35	F	ycf2;ycf2	IRb;IRb		Baolia bracteata1-6	35	F	ycf2;ycf2	IRb;IRb		Baolia bracteata1-7	35	F	ycf2;ycf2	IRb;IRb		Baolia bracteata1-8	35	F	ycf2;ycf2	IRb;IRb		Baolia bracteata1-9	32
Baolia bracteata1-1	35	P	ycf2;ycf2-2	IRb;IRa		Baolia bracteata1-2	35	P	ycf2;ycf2-2	IRb;IRa		Baolia bracteata1-3	35	F	ycf2;ycf2	IRb;IRb		Baolia bracteata1-4	35	F	ycf2;ycf2	IRb;IRb		Baolia bracteata1-5	35	P	ycf2;ycf2-2	IRb;IRa		Baolia bracteata1-6	35	P	ycf2;ycf2-2	IRb;IRa		Baolia bracteata1-7	35	P	ycf2;ycf2-2	IRb;IRa		Baolia bracteata1-8	35	P	ycf2;ycf2-2	IRb;IRa		Baolia bracteata1-9	35
Baolia bracteata1-1	35	P	ycf2;ycf2-2	IRb;IRa		Baolia bracteata1-2	35	P	ycf2;ycf2-2	IRb;IRa		Baolia bracteata1-3	35	P	ycf2;ycf2-2	IRb;IRa		Baolia bracteata1-4	35	P	ycf2;ycf2-2	IRb;IRa		Baolia bracteata1-5	35	P	ycf2;ycf2-2	IRb;IRa		Baolia bracteata1-6	35	P	ycf2;ycf2-2	IRb;IRa		Baolia bracteata1-7	35	P	ycf2;ycf2-2	IRb;IRa		Baolia bracteata1-8	35	P	ycf2;ycf2-2	IRb;IRa		Baolia bracteata1-9	35
Baolia bracteata1-1	35	F	ycf2;ycf2	IRb;IRb		Baolia bracteata1-2	35	F	ycf2;ycf2	IRb;IRb		Baolia bracteata1-3	35	P	ycf2;ycf2-2	IRb;IRa		Baolia bracteata1-4	35	P	ycf2;ycf2-2	IRb;IRa		Baolia bracteata1-5	35	F	ycf2;ycf2	IRb;IRb		Baolia bracteata1-6	35	F	ycf2;ycf2	IRb;IRb		Baolia bracteata1-7	35	F	ycf2;ycf2	IRb;IRb		Baolia bracteata1-8	35	F	ycf2;ycf2	IRb;IRb		Baolia bracteata1-9	35
Baolia bracteata1-1	35	P	ycf2;ycf2-2	IRb;IRa		Baolia bracteata1-2	35	P	ycf2;ycf2-2	IRb;IRa		Baolia bracteata1-3	35	F	ycf2;ycf2	IRb;IRb		Baolia bracteata1-4	35	F	ycf2;ycf2	IRb;IRb		Baolia bracteata1-5	35	P	ycf2;ycf2-2	IRb;IRa		Baolia bracteata1-6	35	P	ycf2;ycf2-2	IRb;IRa		Baolia bracteata1-7	35	P	ycf2;ycf2-2	IRb;IRa		Baolia bracteata1-8	35	P	ycf2;ycf2-2	IRb;IRa		Baolia bracteata1-9	35
Baolia bracteata1-1	35	P	ycf2;ycf2-2	IRb;IRa		Baolia bracteata1-2	35	P	ycf2;ycf2-2	IRb;IRa		Baolia bracteata1-3	35	P	ycf2;ycf2-2	IRb;IRa		Baolia bracteata1-4	35	P	ycf2;ycf2-2	IRb;IRa		Baolia bracteata1-5	35	P	ycf2;ycf2-2	IRb;IRa		Baolia bracteata1-6	35	P	ycf2;ycf2-2	IRb;IRa		Baolia bracteata1-7	35	P	ycf2;ycf2-2	IRb;IRa		Baolia bracteata1-8	35	P	ycf2;ycf2-2	IRb;IRa		Baolia bracteata1-9	35
Baolia bracteata1-1	35	F	ycf2-2;ycf2-2	IRa;IRa		Baolia bracteata1-2	35	F	ycf2-2;ycf2-2	IRa;IRa		Baolia bracteata1-3	35	P	ycf2;ycf2-2	IRb;IRa		Baolia bracteata1-4	35	P	ycf2;ycf2-2	IRb;IRa		Baolia bracteata1-5	35	F	ycf2-2;ycf2-2	IRa;IRa		Baolia bracteata1-6	35	F	ycf2-2;ycf2-2	IRa;IRa		Baolia bracteata1-7	35	F	ycf2-2;ycf2-2	IRa;IRa		Baolia bracteata1-8	35	F	ycf2-2;ycf2-2	IRa;IRa		Baolia bracteata1-9	35
Baolia bracteata1-1	35	F	ycf2-2;ycf2-2	IRa;IRa		Baolia bracteata1-2	35	F	ycf2-2;ycf2-2	IRa;IRa		Baolia bracteata1-3	35	F	ycf2-2;ycf2-2	IRa;IRa		Baolia bracteata1-4	35	F	ycf2-2;ycf2-2	IRa;IRa		Baolia bracteata1-5	35	F	ycf2-2;ycf2-2	IRa;IRa		Baolia bracteata1-6	35	F	ycf2-2;ycf2-2	IRa;IRa		Baolia bracteata1-7	35	F	ycf2-2;ycf2-2	IRa;IRa		Baolia bracteata1-8	35	F	ycf2-2;ycf2-2	IRa;IRa		Baolia bracteata1-9	35
Baolia bracteata1-1	31	F	ycf2-2;ycf2-2	IRa;IRa		Baolia bracteata1-2	31	F	ycf2-2;ycf2-2	IRa;IRa		Baolia bracteata1-3	35	F	ycf2-2;ycf2-2	IRa;IRa		Baolia bracteata1-4	35	F	ycf2-2;ycf2-2	IRa;IRa		Baolia bracteata1-5	31	F	ycf2-2;ycf2-2	IRa;IRa		Baolia bracteata1-6	31	F	ycf2-2;ycf2-2	IRa;IRa		Baolia bracteata1-7	31	F	ycf2-2;ycf2-2	IRa;IRa		Baolia bracteata1-8	31	F	ycf2-2;ycf2-2	IRa;IRa		Baolia bracteata1-9	35
Baolia bracteata1-1	30	P	trnS-GCU(partical:93.33%);trnS-GCU-2	LSC;LSC		Baolia bracteata1-2	30	P	trnS-GCU(partical:93.33%);trnS-GCU-2	LSC;LSC		Baolia bracteata1-3	31	F	ycf2-2;ycf2-2	IRa;IRa		Baolia bracteata1-4	31	F	ycf2-2;ycf2-2	IRa;IRa		Baolia bracteata1-5	30	P	trnS-GCU(partical:93.33%);trnS-GCU-2	LSC;LSC		Baolia bracteata1-6	30	P	trnS-GCU(partical:93.33%);trnS-GCU-2	LSC;LSC		Baolia bracteata1-7	30	P	trnS-GCU(partical:93.33%);trnS-GCU-2	LSC;LSC		Baolia bracteata1-8	30	P	trnS-GCU(partical:93.33%);trnS-GCU-2	LSC;LSC		Baolia bracteata1-9	31
Baolia bracteata1-1	30	P	ndhE(partical:40.00%);ndhE(partical:40.00%)	SSC;SSC		Baolia bracteata1-2	30	P	ndhE(partical:40.00%);ndhE(partical:40.00%)	SSC;SSC		Baolia bracteata1-3	30	P	trnS-GCU(partical:93.33%);trnS-GCU-2	LSC;LSC		Baolia bracteata1-4	30	P	trnS-GCU(partical:93.33%);trnS-GCU-2	LSC;LSC		Baolia bracteata1-5	30	P	ndhE(partical:40.00%);ndhE(partical:40.00%)	SSC;SSC		Baolia bracteata1-6	30	P	ndhE(partical:40.00%);ndhE(partical:40.00%)	SSC;SSC		Baolia bracteata1-7	30	P	ndhE(partical:40.00%);ndhE(partical:40.00%)	SSC;SSC		Baolia bracteata1-8	30	P	ndhE(partical:40.00%);ndhE(partical:40.00%)	SSC;SSC		Baolia bracteata1-9	30
Baolia bracteata1-1	36	P	IGS(psbE,petL);IGS(psbE,petL)	LSC;LSC		Baolia bracteata1-2	36	P	IGS(psbE,petL);IGS(psbE,petL)	LSC;LSC		Baolia bracteata1-3	30	P	ndhE(partical:40.00%);ndhE(partical:40.00%)	SSC;SSC		Baolia bracteata1-4	30	P	ndhE(partical:40.00%);ndhE(partical:40.00%)	SSC;SSC		Baolia bracteata1-5	36	P	IGS(psbE,petL);IGS(psbE,petL)	LSC;LSC		Baolia bracteata1-6	36	P	IGS(psbE,petL);IGS(psbE,petL)	LSC;LSC		Baolia bracteata1-7	36	P	IGS(psbE,petL);IGS(psbE,petL)	LSC;LSC		Baolia bracteata1-8	36	P	IGS(psbE,petL);IGS(psbE,petL)	LSC;LSC		Baolia bracteata1-9	30
Baolia bracteata1-1	36	P	rpl16-intron1;rpl16-intron1	LSC;LSC		Baolia bracteata1-2	36	P	rpl16-intron1;rpl16-intron1	LSC;LSC		Baolia bracteata1-3	36	P	IGS(psbE,petL);IGS(psbE,petL)	LSC;LSC		Baolia bracteata1-4	36	P	IGS(psbE,petL);IGS(psbE,petL)	LSC;LSC		Baolia bracteata1-5	36	P	rpl16-intron1;rpl16-intron1	LSC;LSC		Baolia bracteata1-6	36	P	rpl16-intron1;rpl16-intron1	LSC;LSC		Baolia bracteata1-7	36	P	rpl16-intron1;rpl16-intron1	LSC;LSC		Baolia bracteata1-8	36	P	rpl16-intron1;rpl16-intron1	LSC;LSC		Baolia bracteata1-9	36
Baolia bracteata1-1	38	F	trnK-UUU-intron1,matK;IGS(rps16,trnQ-UUG)	LSC;LSC		Baolia bracteata1-2	38	F	trnK-UUU-intron1,matK;IGS(rps16,trnQ-UUG)	LSC;LSC		Baolia bracteata1-3	36	P	rpl16-intron1;rpl16-intron1	LSC;LSC		Baolia bracteata1-4	36	P	rpl16-intron1;rpl16-intron1	LSC;LSC		Baolia bracteata1-5	38	F	trnK-UUU-intron1,matK;IGS(rps16,trnQ-UUG)	LSC;LSC		Baolia bracteata1-6	38	F	trnK-UUU-intron1,matK;IGS(rps16,trnQ-UUG)	LSC;LSC		Baolia bracteata1-7	38	F	trnK-UUU-intron1,matK;IGS(rps16,trnQ-UUG)	LSC;LSC		Baolia bracteata1-8	38	F	trnK-UUU-intron1,matK;IGS(rps16,trnQ-UUG)	LSC;LSC		Baolia bracteata1-9	36
Baolia bracteata1-1	31	F	ycf2;ycf2	IRb;IRb		Baolia bracteata1-2	31	F	ycf2;ycf2	IRb;IRb		Baolia bracteata1-3	38	F	trnK-UUU-intron1,matK;IGS(rps16,trnQ-UUG)	LSC;LSC		Baolia bracteata1-4	38	F	trnK-UUU-intron1,matK;IGS(rps16,trnQ-UUG)	LSC;LSC		Baolia bracteata1-5	31	F	ycf2;ycf2	IRb;IRb		Baolia bracteata1-6	31	F	ycf2;ycf2	IRb;IRb		Baolia bracteata1-7	31	F	ycf2;ycf2	IRb;IRb		Baolia bracteata1-8	31	F	ycf2;ycf2	IRb;IRb		Baolia bracteata1-9	38
Baolia bracteata1-1	31	P	ycf2;ycf2-2	IRb;IRa		Baolia bracteata1-2	31	P	ycf2;ycf2-2	IRb;IRa		Baolia bracteata1-3	31	F	ycf2;ycf2	IRb;IRb		Baolia bracteata1-4	31	F	ycf2;ycf2	IRb;IRb		Baolia bracteata1-5	31	P	ycf2;ycf2-2	IRb;IRa		Baolia bracteata1-6	31	P	ycf2;ycf2-2	IRb;IRa		Baolia bracteata1-7	31	P	ycf2;ycf2-2	IRb;IRa		Baolia bracteata1-8	31	P	ycf2;ycf2-2	IRb;IRa		Baolia bracteata1-9	31
Baolia bracteata1-1	31	P	ycf2;ycf2-2	IRb;IRa		Baolia bracteata1-2	31	P	ycf2;ycf2-2	IRb;IRa		Baolia bracteata1-3	31	P	ycf2;ycf2-2	IRb;IRa		Baolia bracteata1-4	31	P	ycf2;ycf2-2	IRb;IRa		Baolia bracteata1-5	31	P	ycf2;ycf2-2	IRb;IRa		Baolia bracteata1-6	31	P	ycf2;ycf2-2	IRb;IRa		Baolia bracteata1-7	31	P	ycf2;ycf2-2	IRb;IRa		Baolia bracteata1-8	31	P	ycf2;ycf2-2	IRb;IRa		Baolia bracteata1-9	31
Baolia bracteata1-1	31	F	ycf2-2;ycf2-2	IRa;IRa		Baolia bracteata1-2	31	F	ycf2-2;ycf2-2	IRa;IRa		Baolia bracteata1-3	31	P	ycf2;ycf2-2	IRb;IRa		Baolia bracteata1-4	31	P	ycf2;ycf2-2	IRb;IRa		Baolia bracteata1-5	31	F	ycf2-2;ycf2-2	IRa;IRa		Baolia bracteata1-6	31	F	ycf2-2;ycf2-2	IRa;IRa		Baolia bracteata1-7	31	F	ycf2-2;ycf2-2	IRa;IRa		Baolia bracteata1-8	31	F	ycf2-2;ycf2-2	IRa;IRa		Baolia bracteata1-9	31
Baolia bracteata1-1	30	F	trnI-GAU-2-intron1;trnI-GAU-2-intron1	IRa;IRa		Baolia bracteata1-2	30	F	trnI-GAU-2-intron1;trnI-GAU-2-intron1	IRa;IRa		Baolia bracteata1-3	31	F	ycf2-2;ycf2-2	IRa;IRa		Baolia bracteata1-4	31	F	ycf2-2;ycf2-2	IRa;IRa		Baolia bracteata1-5	30	F	trnI-GAU-2-intron1;trnI-GAU-2-intron1	IRa;IRa		Baolia bracteata1-6	30	F	trnI-GAU-2-intron1;trnI-GAU-2-intron1	IRa;IRa		Baolia bracteata1-7	30	F	trnI-GAU-2-intron1;trnI-GAU-2-intron1	IRa;IRa		Baolia bracteata1-8	30	F	trnI-GAU-2-intron1;trnI-GAU-2-intron1	IRa;IRa		Baolia bracteata1-9	31
Baolia bracteata1-1	34	F	IGS(rrn4.5,rrn5);IGS(rrn4.5,rrn5)	IRb;IRb		Baolia bracteata1-2	34	F	IGS(rrn4.5,rrn5);IGS(rrn4.5,rrn5)	IRb;IRb		Baolia bracteata1-3	30	F	trnI-GAU-2-intron1;trnI-GAU-2-intron1	IRa;IRa		Baolia bracteata1-4	30	F	trnI-GAU-2-intron1;trnI-GAU-2-intron1	IRa;IRa		Baolia bracteata1-5	34	F	IGS(rrn4.5,rrn5);IGS(rrn4.5,rrn5)	IRb;IRb		Baolia bracteata1-6	34	F	IGS(rrn4.5,rrn5);IGS(rrn4.5,rrn5)	IRb;IRb		Baolia bracteata1-7	34	F	IGS(rrn4.5,rrn5);IGS(rrn4.5,rrn5)	IRb;IRb		Baolia bracteata1-8	34	F	IGS(rrn4.5,rrn5);IGS(rrn4.5,rrn5)	IRb;IRb		Baolia bracteata1-9	30
Baolia bracteata1-1	34	P	IGS(rrn4.5,rrn5);IGS(rrn5-2,rrn4.5-2)	IRb;IRa		Baolia bracteata1-2	34	P	IGS(rrn4.5,rrn5);IGS(rrn5-2,rrn4.5-2)	IRb;IRa		Baolia bracteata1-3	34	F	IGS(rrn4.5,rrn5);IGS(rrn4.5,rrn5)	IRb;IRb		Baolia bracteata1-4	34	F	IGS(rrn4.5,rrn5);IGS(rrn4.5,rrn5)	IRb;IRb		Baolia bracteata1-5	34	P	IGS(rrn4.5,rrn5);IGS(rrn5-2,rrn4.5-2)	IRb;IRa		Baolia bracteata1-6	34	P	IGS(rrn4.5,rrn5);IGS(rrn5-2,rrn4.5-2)	IRb;IRa		Baolia bracteata1-7	34	P	IGS(rrn4.5,rrn5);IGS(rrn5-2,rrn4.5-2)	IRb;IRa		Baolia bracteata1-8	34	P	IGS(rrn4.5,rrn5);IGS(rrn5-2,rrn4.5-2)	IRb;IRa		Baolia bracteata1-9	34
Baolia bracteata1-1	34	P	IGS(rrn4.5,rrn5);IGS(rrn5-2,rrn4.5-2)	IRb;IRa		Baolia bracteata1-2	34	P	IGS(rrn4.5,rrn5);IGS(rrn5-2,rrn4.5-2)	IRb;IRa		Baolia bracteata1-3	34	P	IGS(rrn4.5,rrn5);IGS(rrn5-2,rrn4.5-2)	IRb;IRa		Baolia bracteata1-4	34	P	IGS(rrn4.5,rrn5);IGS(rrn5-2,rrn4.5-2)	IRb;IRa		Baolia bracteata1-5	34	P	IGS(rrn4.5,rrn5);IGS(rrn5-2,rrn4.5-2)	IRb;IRa		Baolia bracteata1-6	34	P	IGS(rrn4.5,rrn5);IGS(rrn5-2,rrn4.5-2)	IRb;IRa		Baolia bracteata1-7	34	P	IGS(rrn4.5,rrn5);IGS(rrn5-2,rrn4.5-2)	IRb;IRa		Baolia bracteata1-8	34	P	IGS(rrn4.5,rrn5);IGS(rrn5-2,rrn4.5-2)	IRb;IRa		Baolia bracteata1-9	34
Baolia bracteata1-1	34	F	IGS(rrn5-2,rrn4.5-2);IGS(rrn5-2,rrn4.5-2)	IRa;IRa		Baolia bracteata1-2	34	F	IGS(rrn5-2,rrn4.5-2);IGS(rrn5-2,rrn4.5-2)	IRa;IRa		Baolia bracteata1-3	34	P	IGS(rrn4.5,rrn5);IGS(rrn5-2,rrn4.5-2)	IRb;IRa		Baolia bracteata1-4	34	P	IGS(rrn4.5,rrn5);IGS(rrn5-2,rrn4.5-2)	IRb;IRa		Baolia bracteata1-5	34	F	IGS(rrn5-2,rrn4.5-2);IGS(rrn5-2,rrn4.5-2)	IRa;IRa		Baolia bracteata1-6	34	F	IGS(rrn5-2,rrn4.5-2);IGS(rrn5-2,rrn4.5-2)	IRa;IRa		Baolia bracteata1-7	34	F	IGS(rrn5-2,rrn4.5-2);IGS(rrn5-2,rrn4.5-2)	IRa;IRa		Baolia bracteata1-8	34	F	IGS(rrn5-2,rrn4.5-2);IGS(rrn5-2,rrn4.5-2)	IRa;IRa		Baolia bracteata1-9	34
Baolia bracteata1-1	31	F	IGS(accD,psaI);IGS(accD,psaI)	LSC;LSC		Baolia bracteata1-2	31	F	IGS(accD,psaI);IGS(accD,psaI)	LSC;LSC		Baolia bracteata1-3	34	F	IGS(rrn5-2,rrn4.5-2);IGS(rrn5-2,rrn4.5-2)	IRa;IRa		Baolia bracteata1-4	34	F	IGS(rrn5-2,rrn4.5-2);IGS(rrn5-2,rrn4.5-2)	IRa;IRa		Baolia bracteata1-5	31	F	IGS(accD,psaI);IGS(accD,psaI)	LSC;LSC		Baolia bracteata1-6	31	F	IGS(accD,psaI);IGS(accD,psaI)	LSC;LSC		Baolia bracteata1-7	31	F	IGS(accD,psaI);IGS(accD,psaI)	LSC;LSC		Baolia bracteata1-8	31	F	IGS(accD,psaI);IGS(accD,psaI)	LSC;LSC		Baolia bracteata1-9	34
Baolia bracteata1-1	31	R	rpl16-intron1;rpl16-intron1	LSC;LSC		Baolia bracteata1-2	31	R	rpl16-intron1;rpl16-intron1	LSC;LSC		Baolia bracteata1-3	31	F	IGS(accD,psaI);IGS(accD,psaI)	LSC;LSC		Baolia bracteata1-4	31	F	IGS(accD,psaI);IGS(accD,psaI)	LSC;LSC		Baolia bracteata1-5	30	F	psaB;psaA	LSC;LSC		Baolia bracteata1-6	31	R	rpl16-intron1;rpl16-intron1	LSC;LSC		Baolia bracteata1-7	30	F	psaB;psaA	LSC;LSC		Baolia bracteata1-8	31	R	rpl16-intron1;rpl16-intron1	LSC;LSC		Baolia bracteata1-9	31
Baolia bracteata1-1	30	F	psaB;psaA	LSC;LSC		Baolia bracteata1-2	30	F	psaB;psaA	LSC;LSC		Baolia bracteata1-3	30	F	psaB;psaA	LSC;LSC		Baolia bracteata1-4	30	F	psaB;psaA	LSC;LSC		Baolia bracteata1-5	30	P	IGS(ycf2,trnL-CAA);IGS(ycf2,trnL-CAA)	IRb;IRb		Baolia bracteata1-6	30	F	psaB;psaA	LSC;LSC		Baolia bracteata1-7	30	P	IGS(ycf2,trnL-CAA);IGS(ycf2,trnL-CAA)	IRb;IRb		Baolia bracteata1-8	30	F	psaB;psaA	LSC;LSC		Baolia bracteata1-9	30
Baolia bracteata1-1	30	P	IGS(ycf2,trnL-CAA);IGS(ycf2,trnL-CAA)	IRb;IRb		Baolia bracteata1-2	30	P	IGS(ycf2,trnL-CAA);IGS(ycf2,trnL-CAA)	IRb;IRb		Baolia bracteata1-3	30	P	IGS(ycf2,trnL-CAA);IGS(ycf2,trnL-CAA)	IRb;IRb		Baolia bracteata1-4	30	P	IGS(ycf2,trnL-CAA);IGS(ycf2,trnL-CAA)	IRb;IRb		Baolia bracteata1-5	30	F	IGS(ycf2,trnL-CAA);IGS(trnL-CAA-2,ycf2-2)	IRb;IRa		Baolia bracteata1-6	30	P	IGS(ycf2,trnL-CAA);IGS(ycf2,trnL-CAA)	IRb;IRb		Baolia bracteata1-7	30	F	IGS(ycf2,trnL-CAA);IGS(trnL-CAA-2,ycf2-2)	IRb;IRa		Baolia bracteata1-8	30	P	IGS(ycf2,trnL-CAA);IGS(ycf2,trnL-CAA)	IRb;IRb		Baolia bracteata1-9	30
Baolia bracteata1-1	30	F	IGS(ycf2,trnL-CAA);IGS(trnL-CAA-2,ycf2-2)	IRb;IRa		Baolia bracteata1-2	30	F	IGS(ycf2,trnL-CAA);IGS(trnL-CAA-2,ycf2-2)	IRb;IRa		Baolia bracteata1-3	30	F	IGS(ycf2,trnL-CAA);IGS(trnL-CAA-2,ycf2-2)	IRb;IRa		Baolia bracteata1-4	30	F	IGS(ycf2,trnL-CAA);IGS(trnL-CAA-2,ycf2-2)	IRb;IRa		Baolia bracteata1-5	30	F	IGS(ycf2,trnL-CAA);IGS(trnL-CAA-2,ycf2-2)	IRb;IRa		Baolia bracteata1-6	30	F	IGS(ycf2,trnL-CAA);IGS(trnL-CAA-2,ycf2-2)	IRb;IRa		Baolia bracteata1-7	30	F	IGS(ycf2,trnL-CAA);IGS(trnL-CAA-2,ycf2-2)	IRb;IRa		Baolia bracteata1-8	30	F	IGS(ycf2,trnL-CAA);IGS(trnL-CAA-2,ycf2-2)	IRb;IRa		Baolia bracteata1-9	30
Baolia bracteata1-1	30	F	IGS(ycf2,trnL-CAA);IGS(trnL-CAA-2,ycf2-2)	IRb;IRa		Baolia bracteata1-2	30	F	IGS(ycf2,trnL-CAA);IGS(trnL-CAA-2,ycf2-2)	IRb;IRa		Baolia bracteata1-3	30	F	IGS(ycf2,trnL-CAA);IGS(trnL-CAA-2,ycf2-2)	IRb;IRa		Baolia bracteata1-4	30	F	IGS(ycf2,trnL-CAA);IGS(trnL-CAA-2,ycf2-2)	IRb;IRa		Baolia bracteata1-5	30	P	IGS(trnL-CAA-2,ycf2-2);IGS(trnL-CAA-2,ycf2-2)	IRa;IRa		Baolia bracteata1-6	30	F	IGS(ycf2,trnL-CAA);IGS(trnL-CAA-2,ycf2-2)	IRb;IRa		Baolia bracteata1-7	30	P	IGS(trnL-CAA-2,ycf2-2);IGS(trnL-CAA-2,ycf2-2)	IRa;IRa		Baolia bracteata1-8	30	F	IGS(ycf2,trnL-CAA);IGS(trnL-CAA-2,ycf2-2)	IRb;IRa		Baolia bracteata1-9	30
Baolia bracteata1-1	30	P	IGS(trnL-CAA-2,ycf2-2);IGS(trnL-CAA-2,ycf2-2)	IRa;IRa		Baolia bracteata1-2	30	P	IGS(trnL-CAA-2,ycf2-2);IGS(trnL-CAA-2,ycf2-2)	IRa;IRa		Baolia bracteata1-3	30	P	IGS(trnL-CAA-2,ycf2-2);IGS(trnL-CAA-2,ycf2-2)	IRa;IRa		Baolia bracteata1-4	30	P	IGS(trnL-CAA-2,ycf2-2);IGS(trnL-CAA-2,ycf2-2)	IRa;IRa		Baolia bracteata1-5	32	F	trnS-GCU(partical:87.50%);trnS-UGA(partical:87.50%)	LSC;LSC		Baolia bracteata1-6	30	P	IGS(trnL-CAA-2,ycf2-2);IGS(trnL-CAA-2,ycf2-2)	IRa;IRa		Baolia bracteata1-7	32	F	trnS-GCU(partical:87.50%);trnS-UGA(partical:87.50%)	LSC;LSC		Baolia bracteata1-8	30	P	IGS(trnL-CAA-2,ycf2-2);IGS(trnL-CAA-2,ycf2-2)	IRa;IRa		Baolia bracteata1-9	30
Baolia bracteata1-1	32	F	trnS-GCU(partical:87.50%);trnS-UGA(partical:87.50%)	LSC;LSC		Baolia bracteata1-2	32	F	trnS-GCU(partical:87.50%);trnS-UGA(partical:87.50%)	LSC;LSC		Baolia bracteata1-3	32	F	trnS-GCU(partical:87.50%);trnS-UGA(partical:87.50%)	LSC;LSC		Baolia bracteata1-4	32	F	trnS-GCU(partical:87.50%);trnS-UGA(partical:87.50%)	LSC;LSC		Baolia bracteata1-5	31	F	trnG-GCC-exon2;trnG-UCC(partical:90.32%)	LSC;LSC		Baolia bracteata1-6	32	F	trnS-GCU(partical:87.50%);trnS-UGA(partical:87.50%)	LSC;LSC		Baolia bracteata1-7	31	F	trnG-GCC-exon2;trnG-UCC(partical:90.32%)	LSC;LSC		Baolia bracteata1-8	32	F	trnS-GCU(partical:87.50%);trnS-UGA(partical:87.50%)	LSC;LSC		Baolia bracteata1-9	32
Baolia bracteata1-1	31	F	trnG-GCC-exon2;trnG-UCC(partical:90.32%)	LSC;LSC		Baolia bracteata1-2	31	F	trnG-GCC-exon2;trnG-UCC(partical:90.32%)	LSC;LSC		Baolia bracteata1-3	31	F	trnG-GCC-exon2;trnG-UCC(partical:90.32%)	LSC;LSC		Baolia bracteata1-4	31	F	trnG-GCC-exon2;trnG-UCC(partical:90.32%)	LSC;LSC		Baolia bracteata1-5	31	P	IGS(rps4,trnT-UGU);IGS(rps4,trnT-UGU)	LSC;LSC		Baolia bracteata1-6	31	F	trnG-GCC-exon2;trnG-UCC(partical:90.32%)	LSC;LSC		Baolia bracteata1-7	31	P	IGS(rps4,trnT-UGU);IGS(rps4,trnT-UGU)	LSC;LSC		Baolia bracteata1-8	31	F	trnG-GCC-exon2;trnG-UCC(partical:90.32%)	LSC;LSC		Baolia bracteata1-9	31
Baolia bracteata1-1	31	P	IGS(rps4,trnT-UGU);IGS(rps4,trnT-UGU)	LSC;LSC		Baolia bracteata1-2	31	P	IGS(rps4,trnT-UGU);IGS(rps4,trnT-UGU)	LSC;LSC		Baolia bracteata1-3	31	P	IGS(rps4,trnT-UGU);IGS(rps4,trnT-UGU)	LSC;LSC		Baolia bracteata1-4	31	P	IGS(rps4,trnT-UGU);IGS(rps4,trnT-UGU)	LSC;LSC		Baolia bracteata1-5	30	P	trnS-UGA(partical:93.33%);trnS-GCU-2	LSC;LSC		Baolia bracteata1-6	31	P	IGS(rps4,trnT-UGU);IGS(rps4,trnT-UGU)	LSC;LSC		Baolia bracteata1-7	30	P	trnS-UGA(partical:93.33%);trnS-GCU-2	LSC;LSC		Baolia bracteata1-8	31	P	IGS(rps4,trnT-UGU);IGS(rps4,trnT-UGU)	LSC;LSC		Baolia bracteata1-9	31
Baolia bracteata1-1	30	P	trnS-UGA(partical:93.33%);trnS-GCU-2	LSC;LSC		Baolia bracteata1-2	30	P	trnS-UGA(partical:93.33%);trnS-GCU-2	LSC;LSC		Baolia bracteata1-3	30	P	trnS-UGA(partical:93.33%);trnS-GCU-2	LSC;LSC		Baolia bracteata1-4	30	P	trnS-UGA(partical:93.33%);trnS-GCU-2	LSC;LSC		Baolia bracteata1-5	30	F	ycf3-intron1;IGS(rps12-2,trnV-GAC)	LSC;IRb		Baolia bracteata1-6	30	P	trnS-UGA(partical:93.33%);trnS-GCU-2	LSC;LSC		Baolia bracteata1-7	30	F	ycf3-intron1;IGS(rps12-2,trnV-GAC)	LSC;IRb		Baolia bracteata1-8	30	P	trnS-UGA(partical:93.33%);trnS-GCU-2	LSC;LSC		Baolia bracteata1-9	30
Baolia bracteata1-1	30	F	ycf3-intron1;IGS(rps12-2,trnV-GAC)	LSC;IRb		Baolia bracteata1-2	30	F	ycf3-intron1;IGS(rps12-2,trnV-GAC)	LSC;IRb		Baolia bracteata1-3	30	F	ycf3-intron1;IGS(rps12-2,trnV-GAC)	LSC;IRb		Baolia bracteata1-4	30	F	ycf3-intron1;IGS(rps12-2,trnV-GAC)	LSC;IRb		Baolia bracteata1-5	30	P	ycf3-intron1;IGS(trnV-GAC-2,rps12)	LSC;IRa		Baolia bracteata1-6	30	F	ycf3-intron1;IGS(rps12-2,trnV-GAC)	LSC;IRb		Baolia bracteata1-7	30	P	ycf3-intron1;IGS(trnV-GAC-2,rps12)	LSC;IRa		Baolia bracteata1-8	30	F	ycf3-intron1;IGS(rps12-2,trnV-GAC)	LSC;IRb		Baolia bracteata1-9	30
Baolia bracteata1-1	30	P	ycf3-intron1;IGS(trnV-GAC-2,rps12)	LSC;IRa		Baolia bracteata1-2	30	P	ycf3-intron1;IGS(trnV-GAC-2,rps12)	LSC;IRa		Baolia bracteata1-3	30	P	ycf3-intron1;IGS(trnV-GAC-2,rps12)	LSC;IRa		Baolia bracteata1-4	30	P	ycf3-intron1;IGS(trnV-GAC-2,rps12)	LSC;IRa		Baolia bracteata1-5	30	F	rpl22(partical:23.33%);rpl22	LSC;LSC		Baolia bracteata1-6	30	P	ycf3-intron1;IGS(trnV-GAC-2,rps12)	LSC;IRa		Baolia bracteata1-7	30	F	rpl22(partical:23.33%);rpl22	LSC;LSC		Baolia bracteata1-8	30	P	ycf3-intron1;IGS(trnV-GAC-2,rps12)	LSC;IRa		Baolia bracteata1-9	30
Baolia bracteata1-1	30	F	rpl22(partical:23.33%);rpl22	LSC;LSC		Baolia bracteata1-2	30	F	rpl22(partical:23.33%);rpl22	LSC;LSC		Baolia bracteata1-3	30	F	rpl22(partical:23.33%);rpl22	LSC;LSC		Baolia bracteata1-4	30	F	rpl22(partical:23.33%);rpl22	LSC;LSC								Baolia bracteata1-6	30	F	rpl22(partical:23.33%);rpl22	LSC;LSC								Baolia bracteata1-8	30	F	rpl22(partical:23.33%);rpl22	LSC;LSC		Baolia bracteata1-9	30
[truncated: 38 more columns]

## Sheet: Sheet4
Table S4 Nucleotide polymorphism (Pi) values
Window	Midpoint	Pi	S	gene(Based on the midpoint pos)
1-602	302	0.00222	4	trnH-psbA
203-802	502	0	0	psbA
403-1002	702	0	0	psbA
603-1202	902	0	0	psbA
803-1402	1102	0	0	psbA
1003-1602	1302	0	0	psbA
1203-1802	1502	0	0	psbA
1403-2002	1702	0	0	psbA-trnK-exon2
1603-2202	1902	0	0	trnK-exon2-matK
1803-2402	2102	0.00056	1	matK
2003-2602	2302	0.00056	1	matK
2203-2802	2502	0.00111	2	matK
2403-3002	2702	0.00056	1	matK
2603-3202	2902	0.00056	1	matK
2803-3402	3102	0	0	matK
3003-3602	3302	0	0	matK
3203-3802	3502	0.00056	1	matK
3403-4002	3702	0.00056	1	matK-trnK-exon1
3603-4202	3902	0.00056	1	matK-trnK-exon1
3803-4402	4102	0	0	matK-trnK-exon1
4003-4602	4302	0	0	matK-trnK-exon1
4203-4802	4502	0	0	trnK-exon1-rps16-exon2
4403-5002	4702	0	0	trnK-exon1-rps16-exon2
4603-5202	4902	0	0	trnK-exon1-rps16-exon2
4803-5402	5102	0	0	rps16-exon2
5003-5602	5302	0	0	rps16-exon2-rps16-exon1
5203-5802	5502	0	0	rps16-exon2-rps16-exon1
5403-6002	5702	0	0	rps16-exon2-rps16-exon1
5603-6202	5902	0	0	rps16-exon2-rps16-exon1
5803-6402	6102	0	0	rps16-exon2-rps16-exon1
6003-6602	6302	0	0	rps16-exon1-trnQ
6203-6802	6502	0	0	rps16-exon1-trnQ
6403-7002	6702	0	0	rps16-exon1-trnQ
6603-7202	6902	0	0	trnQ-psbK
6803-7402	7102	0	0	trnQ-psbK
7003-7602	7302	0.00056	1	psbK
7203-7802	7502	0.00056	1	psbK-psbI
7403-8002	7702	0.00056	1	psbK-psbI
7603-8202	7902	0	0	psbI-trnS
7803-8402	8102	0	0	trnS
8003-8602	8302	0	0	trnS-trnG-exon1
8203-8802	8502	0	0	trnS-trnG-exon1
8403-9002	8702	0	0	trnS-trnG-exon1
8603-9202	8902	0	0	trnS-trnG-exon1
8803-9402	9102	0	0	trnG-exon1-trnG-exon2
9003-9602	9302	0	0	trnG-exon1-trnG-exon2
9203-9802	9502	0	0	trnG-exon1-trnG-exon2
9403-10002	9702	0	0	trnG-exon2
9603-10202	9902	0	0	trnR
9803-10402	10102	0	0	atpA
10003-10602	10302	0	0	atpA
10203-10802	10502	0	0	atpA
10403-11002	10702	0	0	atpA
10603-11202	10902	0	0	atpA
10803-11402	11102	0	0	atpA
11003-11602	11302	0	0	atpA
11203-11802	11502	0	0	atpA
11403-12002	11702	0	0	atpF-exon2
11603-12202	11902	0	0	atpF-exon2
11803-12402	12102	0	0	atpF-exon2-atpF-exon1
12003-12602	12302	0	0	atpF-exon2-atpF-exon1
12203-12802	12502	0	0	atpF-exon2-atpF-exon1
12403-13002	12702	0	0	atpF-exon2-atpF-exon1
12603-13202	12902	0	0	atpF-exon1
12803-13402	13102	0	0	atpF-exon1-atpH
13003-13602	13302	0.00056	1	atpF-exon1-atpH
13203-13802	13502	0.00056	1	atpH
13403-14002	13702	0.00056	1	atpH-atpI
13603-14202	13902	0	0	atpH-atpI
13803-14403	14102	0.00056	1	atpH-atpI
14003-14603	14303	0.00056	1	atpH-atpI
14203-14803	14503	0.00056	1	atpI
14404-15003	14703	0	0	atpI
14604-15203	14903	0	0	atpI
14804-15403	15103	0	0	atpI
15004-15603	15303	0	0	atpI-rps2
15204-15803	15503	0	0	rps2
15404-16003	15703	0	0	rps2
15604-16203	15903	0	0	rps2
15804-16403	16103	0	0	rps2-rpoC2
16004-16603	16303	0	0	rpoC2
16204-16803	16503	0	0	rpoC2
16404-17003	16703	0	0	rpoC2
16604-17203	16903	0	0	rpoC2
16804-17403	17103	0	0	rpoC2
17004-17603	17303	0	0	rpoC2
17204-17803	17503	0	0	rpoC2
17404-18003	17703	0	0	rpoC2
17604-18203	17903	0	0	rpoC2
17804-18403	18103	0	0	rpoC2
18004-18603	18303	0	0	rpoC2
18204-18803	18503	0	0	rpoC2
18404-19003	18703	0	0	rpoC2
18604-19203	18903	0	0	rpoC2
18804-19403	19103	0	0	rpoC2
19004-19603	19303	0	0	rpoC2
19204-19803	19503	0	0	rpoC2
19404-20003	19703	0	0	rpoC2
19604-20203	19903	0	0	rpoC2
19804-20403	20103	0	0	rpoC2
20004-20603	20303	0	0	rpoC2
20204-20803	20503	0	0	rpoC2-rpoC1-exon2
20404-21003	20703	0	0	rpoC1-exon2
20604-21203	20903	0	0	rpoC1-exon2
20804-21403	21103	0	0	rpoC1-exon2
21004-21603	21303	0	0	rpoC1-exon2
21204-21803	21503	0	0	rpoC1-exon2
21404-22003	21703	0	0	rpoC1-exon2
21604-22203	21903	0	0	rpoC1-exon2
21804-22403	22103	0	0	rpoC1-exon2
22004-22604	22303	0	0	rpoC1-exon2-rpoC1-exon1
22204-22804	22504	0	0	rpoC1-exon2-rpoC1-exon1
22404-23004	22704	0	0	rpoC1-exon2-rpoC1-exon1
22605-23204	22904	0	0	rpoC1-exon2-rpoC1-exon1
22805-23404	23104	0	0	rpoC1-exon1
23005-23604	23304	0	0	rpoC1-exon1
23205-23804	23504	0	0	rpoB
23405-24004	23704	0	0	rpoB
23605-24204	23904	0	0	rpoB
23805-24404	24104	0	0	rpoB
24005-24604	24304	0	0	rpoB
24205-24804	24504	0	0	rpoB
24405-25004	24704	0	0	rpoB
24605-25204	24904	0	0	rpoB
24805-25404	25104	0	0	rpoB
25005-25604	25304	0	0	rpoB
25205-25804	25504	0	0	rpoB
25405-26004	25704	0	0	rpoB
25605-26204	25904	0	0	rpoB
25805-26404	26104	0	0	rpoB
26005-26604	26304	0	0	rpoB
26205-26804	26504	0	0	rpoB
26405-27004	26704	0	0	rpoB-trnC
26605-27204	26904	0	0	rpoB-trnC
26805-27404	27104	0.00056	1	rpoB-trnC
27005-27604	27304	0.00056	1	rpoB-trnC
27205-27804	27504	0.00056	1	rpoB-trnC
27405-28004	27704	0	0	rpoB-trnC
27605-28204	27904	0	0	trnC-petN
27805-28404	28104	0	0	trnC-petN
28005-28604	28304	0	0	petN
28205-28804	28504	0	0	petN-psbM
28405-29004	28704	0	0	petN-psbM
28605-29204	28904	0	0	petN-psbM
28805-29404	29104	0	0	petN-psbM
29005-29604	29304	0	0	petN-psbM
29205-29804	29504	0	0	psbM
29405-30004	29704	0	0	psbM-trnD
29605-30204	29904	0	0	psbM-trnD
29805-30404	30104	0	0	psbM-trnD
30005-30604	30304	0	0	psbM-trnD
30205-30804	30504	0	0	trnD-trnY
30405-31004	30704	0	0	trnD-trnY
30605-31204	30904	0	0	trnD-trnY
30805-31404	31104	0	0	trnE
31005-31604	31304	0	0	trnE-trnT
31205-31804	31504	0	0	trnE-trnT
31405-32004	31704	0	0	trnT
31605-32204	31904	0	0	trnT-psbD
31805-32404	32104	0	0	trnT-psbD
32005-32604	32304	0	0	trnT-psbD
32205-32804	32504	0	0	trnT-psbD
32405-33004	32704	0	0	trnT-psbD
32605-33204	32904	0	0	trnT-psbD
32805-33404	33104	0	0	psbD
33005-33604	33304	0	0	psbD
33205-33804	33504	0	0	psbD/ycf15
33405-34004	33704	0	0	psbD
33605-34204	33904	0	0	psbD
33805-34404	34104	0	0	psbC
34005-34604	34304	0	0	psbC
34205-34804	34504	0	0	psbC
34405-35004	34704	0	0	psbC
34605-35204	34904	0	0	psbC
34805-35404	35104	0	0	psbC
35005-35604	35304	0	0	psbC
35205-35804	35504	0	0	psbC-trnS
35405-36004	35704	0	0	trnS-psbZ
35605-36204	35904	0	0	trnS-psbZ
35805-36404	36104	0	0	psbZ
36005-36604	36304	0	0	psbZ-trnG
36205-36804	36504	0	0	psbZ-trnG
36405-37004	36704	0	0	trnG-trnfM
36605-37204	36904	0	0	trnfM-rps14
36805-37404	37104	0	0	rps14
37005-37604	37304	0	0	rps14
37205-37804	37504	0	0	psaB
37405-38004	37704	0	0	psaB
37605-38204	37904	0	0	psaB
37805-38404	38104	0	0	psaB
38005-38604	38304	0	0	psaB
38205-38804	38504	0	0	psaB
38405-39004	38704	0	0	psaB
38605-39204	38904	0	0	psaB
38805-39404	39104	0	0	psaB
39005-39604	39304	0	0	psaB
39205-39804	39504	0	0	psaB
39405-40004	39704	0	0	psaB-psaA
39605-40204	39904	0	0	psaA
39805-40404	40104	0	0	psaA
40005-40604	40304	0	0	psaA
40205-40804	40504	0	0	psaA
40405-41004	40704	0	0	psaA
40605-41204	40904	0	0	psaA
40805-41404	41104	0	0	psaA
41005-41604	41304	0	0	psaA
41205-41804	41504	0.00056	1	psaA
41405-42004	41704	0.00056	1	psaA
41605-42204	41904	0.00056	1	psaA
41805-42404	42104	0	0	psaA-ycf3-exon3
42005-42604	42304	0	0	psaA-ycf3-exon3
42205-42804	42504	0	0	psaA-ycf3-exon3
42405-43004	42704	0	0	psaA-ycf3-exon3
42605-43204	42904	0	0	ycf3-exon3
42805-43404	43104	0	0	ycf3-exon3-ycf3-exon2
43005-43604	43304	0	0	ycf3-exon3-ycf3-exon2
43205-43804	43504	0	0	ycf3-exon3-ycf3-exon2
43405-44004	43704	0	0	ycf3-exon3-ycf3-exon2
43605-44204	43904	0	0	ycf3-exon2
43805-44404	44104	0	0	ycf3-exon2-ycf3-exon1
44005-44604	44304	0	0	ycf3-exon2-ycf3-exon1
44205-44804	44504	0	0	ycf3-exon2-ycf3-exon1
44405-45004	44704	0	0	ycf3-exon2-ycf3-exon1
44605-45204	44904	0	0	ycf3-exon1-trnS
44805-45404	45104	0	0	ycf3-exon1-trnS
45005-45604	45304	0	0	ycf3-exon1-trnS
45205-45804	45504	0	0	ycf3-exon1-trnS
45405-46004	45704	0	0	ycf3-exon1-trnS
45605-46204	45904	0	0	trnS-rps4
45805-46404	46104	0	0	trnS-rps4
46005-46604	46304	0.00056	1	rps4
46205-46804	46504	0.00056	1	rps4
46405-47004	46704	0.00056	1	rps4
46605-47204	46904	0	0	rps4-trnT
46805-47405	47104	0	0	rps4-trnT
47005-47605	47305	0	0	trnT
47205-47805	47505	0.001	1	trnT-trnL-exon1
47406-48005	47705	0.001	1	trnT-trnL-exon1
47606-48205	47905	0.001	1	trnT-trnL-exon1
47806-48405	48105	0	0	trnT-trnL-exon1
48006-48605	48305	0	0	trnL-exon1-trnL-exon2
48206-48805	48505	0	0	trnL-exon1-trnL-exon2
48406-49011	48705	0	0	trnL-exon1-trnL-exon2
48606-49211	48911	0	0	trnL-exon2-trnF
48806-49411	49111	0.00056	1	trnL-exon2-trnF
49012-49611	49311	0.00056	1	trnF-ndhJ
49212-49811	49511	0.00056	1	trnF-ndhJ
49412-50011	49711	0	0	trnF-ndhJ
49612-50211	49911	0	0	trnF-ndhJ
49812-50411	50111	0	0	ndhJ
50012-50611	50311	0	0	ndhJ
50212-50811	50511	0	0	ndhK
50412-51011	50711	0	0	ndhK
50612-51211	50911	0	0	ndhK
50812-51411	51111	0	0	ndhK
51012-51611	51311	0	0	ndhK/ndhC
51212-51811	51511	0	0	ndhC
51412-52011	51711	0	0	ndhC-trnV-exon2
51612-52211	51911	0	0	ndhC-trnV-exon2
51812-52412	52111	0	0	ndhC-trnV-exon2
52012-52612	52311	0	0	ndhC-trnV-exon2
52212-52812	52512	0.00056	1	trnV-exon2-trnV-exon1
52413-53012	52712	0.00056	1	trnV-exon2-trnV-exon1
52613-53212	52912	0.00056	1	trnV-exon2-trnV-exon1
52813-53412	53112	0	0	trnV-exon1
53013-53612	53312	0	0	trnM
53213-53812	53512	0	0	trnM-atpE
53413-54012	53712	0	0	atpE
53613-54212	53912	0	0	atpE
53813-54412	54112	0	0	atpB
54013-54612	54312	0	0	atpB
54213-54812	54512	0	0	atpB
54413-55012	54712	0	0	atpB
54613-55212	54912	0	0	atpB
54813-55412	55112	0	0	atpB
55013-55612	55312	0	0	atpB
55213-55812	55512	0	0	atpB
55413-56012	55712	0	0	atpB-rbcL
55613-56212	55912	0	0	atpB-rbcL
55813-56412	56112	0	0	atpB-rbcL
56013-56612	56312	0	0	rbcL
56213-56812	56512	0	0	rbcL
56413-57012	56712	0	0	rbcL
56613-57212	56912	0	0	rbcL
56813-57412	57112	0	0	rbcL
57013-57612	57312	0	0	rbcL
57213-57812	57512	0	0	rbcL
57413-58012	57712	0	0	rbcL-accD
57613-58212	57912	0	0	rbcL-accD
57813-58412	58112	0	0	rbcL-accD
58013-58612	58312	0	0	rbcL-accD
58213-58812	58512	0	0	accD
58413-59012	58712	0	0	accD
58613-59212	58912	0	0	accD
58813-59412	59112	0	0	accD
59013-59612	59312	0	0	accD
59213-59812	59512	0	0	accD
59413-60012	59712	0	0	accD
59613-60212	59912	0	0	accD
59813-60412	60112	0	0	accD-psaI
60013-60612	60312	0	0	accD-psaI
60213-60812	60512	0	0	accD-psaI
60413-61012	60712	0	0	psaI-ycf4
60613-61212	60912	0	0	psaI-ycf4
60813-61412	61112	0	0	ycf4
61013-61612	61312	0	0	ycf4
61213-61814	61512	0.00056	1	ycf4
61413-62014	61712	0.00056	1	ycf4-cemA
61613-62214	61914	0.00056	1	ycf4-cemA
61815-62414	62114	0	0	ycf4-cemA
62015-62614	62314	0	0	ycf4-cemA
62215-62814	62514	0	0	cemA
62415-63014	62714	0	0	cemA
62615-63214	62914	0	0	cemA
62815-63414	63114	0	0	cemA
63015-63614	63314	0	0	cemA-petA
63215-63814	63514	0	0	petA
63415-64014	63714	0	0	petA
63615-64214	63914	0	0	petA
63815-64414	64114	0	0	petA
64015-64614	64314	0	0	petA
64215-64815	64514	0	0	petA-psbJ
64415-65015	64714	0	0	petA-psbJ
64615-65215	64915	0	0	petA-psbJ
64816-65415	65115	0	0	petA-psbJ
65016-65615	65315	0	0	petA-psbJ
65216-65815	65515	0	0	psbJ-psbL
65416-66015	65715	0	0	psbL
65616-66215	65915	0	0	psbE
65816-66415	66115	0	0	psbE
66016-66615	66315	0	0	psbE-petL
66216-66816	66515	0	0	psbE-petL
66416-67016	66716	0.00056	1	psbE-petL
66616-67216	66916	0.00056	1	psbE-petL
66817-67416	67116	0.00111	2	psbE-petL
67017-67616	67316	0.00056	1	psbE-petL
67217-67816	67516	0.00056	1	petL-petG
67417-68016	67716	0	0	petG
67617-68216	67916	0	0	trnW
67817-68416	68116	0	0	trnW-trnP
68017-68616	68316	0	0	trnP-psaJ
68217-68816	68516	0	0	trnP-psaJ
68417-69016	68716	0	0	psaJ
68617-69216	68916	0.001	1	psaJ-rpl33
68817-69416	69116	0.001	1	psaJ-rpl33
69017-69616	69316	0.001	1	rpl33
69217-69816	69516	0	0	rpl33-rps18
69417-70016	69716	0	0	rps18
69617-70216	69916	0	0	rps18
69817-70416	70116	0	0	rps18-rpl20
70017-70616	70316	0	0	rpl20
70217-70816	70516	0	0	rpl20
70417-71016	70716	0	0	rpl20-rps12-exon1
70617-71216	70916	0	0	rpl20-rps12-exon1
70817-71416	71116	0	0	rpl20-rps12-exon1
71017-71616	71316	0	0	rpl20-rps12-exon1
71217-71816	71516	0	0	rps12-exon1
71417-72016	71716	0	0	clpP-exon3
71617-72216	71916	0	0	clpP-exon3-clpP-exon2
71817-72416	72116	0	0	clpP-exon3-clpP-exon2
72017-72616	72316	0	0	clpP-exon3-clpP-exon2
72217-72816	72516	0	0	clpP-exon2
72417-73016	72716	0	0	clpP-exon2
72617-73216	72916	0	0	clpP-exon2-clpP-exon1
72817-73416	73116	0	0	clpP-exon2-clpP-exon1
73017-73616	73316	0	0	clpP-exon2-clpP-exon1
73217-73816	73516	0	0	clpP-exon2-clpP-exon1
73417-74016	73716	0	0	clpP-exon1
73617-74216	73916	0	0	clpP-exon1-psbB
73817-74416	74116	0	0	clpP-exon1-psbB
74017-74616	74316	0	0	psbB
74217-74816	74516	0	0	psbB
74417-75016	74716	0	0	psbB
74617-75216	74916	0	0	psbB
74817-75416	75116	0	0	psbB
75017-75616	75316	0	0	psbB
75217-75816	75516	0	0	psbB
75417-76016	75716	0	0	psbB
75617-76216	75916	0	0	psbT
75817-76416	76116	0	0	psbN
76017-76616	76316	0	0	psbH
76217-76816	76516	0	0	psbH-petB-exon1
76417-77016	76716	0	0	petB-exon1-petB-exon2
76617-77216	76916	0	0	petB-exon1-petB-exon2
76817-77416	77116	0	0	petB-exon1-petB-exon2
77017-77616	77316	0	0	petB-exon1-petB-exon2
77217-77816	77516	0	0	petB-exon2
77417-78016	77716	0	0	petB-exon2
77617-78216	77916	0	0	petB-exon2
77817-78416	78116	0	0	petB-exon2-petD-exon1
78017-78616	78316	0	0	petD-exon1-petD-exon2
78217-78816	78516	0	0	petD-exon1-petD-exon2
78417-79016	78716	0	0	petD-exon1-petD-exon2
78617-79216	78916	0	0	petD-exon1-petD-exon2
78817-79416	79116	0	0	petD-exon2
79017-79616	79316	0	0	petD-exon2
79217-79816	79516	0	0	petD-exon2
79417-80016	79716	0	0	rpoA
79617-80216	79916	0	0	rpoA
79817-80416	80116	0	0	rpoA
80017-80616	80316	0	0	rpoA
80217-80816	80516	0	0	rpoA
80417-81016	80716	0	0	rpoA-rps11
80617-81216	80916	0	0	rps11
80817-81416	81116	0	0	rps11
81017-81616	81316	0	0	rpl36
81217-81816	81516	0	0	rpl36-infA
81417-82016	81716	0	0	infA
81617-82216	81916	0	0	rps8
81817-82416	82116	0	0	rps8
82017-82616	82316	0	0	rps8-rpl14
82217-82816	82516	0	0	rpl14
82417-83016	82716	0	0	rpl14
82617-83216	82916	0	0	rpl14-rpl16-exon2
82817-83416	83116	0	0	rpl16-exon2
83017-83616	83316	0.00111	2	rpl16-exon2
83217-83817	83516	0.00167	3	rpl16-exon2-rpl16-exon1
83417-84017	83716	0.00167	3	rpl16-exon2-rpl16-exon1
83617-84218	83917	0.00056	1	rpl16-exon2-rpl16-exon1
83818-84418	84118	0	0	rpl16-exon2-rpl16-exon1
84018-84618	84318	0	0	rpl16-exon2-rpl16-exon1
84219-84818	84518	0	0	rpl16-exon1-rps3
84419-85018	84718	0	0	rps3
84619-85218	84918	0	0	rps3
84819-85418	85118	0	0	rps3
85019-85618	85318	0	0	rps3-rpl22
85219-85818	85518	0	0	rpl22
85419-86018	85718	0	0	rpl22
85619-86218	85918	0	0	rpl22
85819-86418	86118	0	0	rps19
86019-86618	86318	0	0	rps19-rpl2
86219-86818	86518	0	0	rpl2
86419-87018	86718	0	0	rpl2
86619-87218	86918	0	0	rpl2
86819-87418	87118	0	0	rpl2
87019-87618	87318	0	0	rpl23
87219-87818	87518	0	0	rpl23-trnI
87419-88018	87718	0	0	trnI-ycf2
87619-88218	87918	0	0	ycf2
87819-88418	88118	0	0	ycf2
88019-88618	88318	0	0	ycf2
88219-88818	88518	0	0	ycf2
88419-89018	88718	0	0	ycf2
88619-89218	88918	0	0	ycf2
88819-89418	89118	0	0	ycf2
89019-89618	89318	0	0	ycf2
89219-89818	89518	0	0	ycf2
89419-90018	89718	0	0	ycf2
89619-90218	89918	0	0	ycf2
89819-90418	90118	0	0	ycf2
90019-90618	90318	0	0	ycf2
90219-90818	90518	0	0	ycf2
90419-91018	90718	0	0	ycf2
90619-91218	90918	0	0	ycf2
90819-91418	91118	0	0	ycf2
91019-91618	91318	0	0	ycf2
91219-91818	91518	0	0	ycf2
91419-92018	91718	0	0	ycf2
91619-92218	91918	0	0	ycf2
91819-92418	92118	0	0	ycf2
92019-92618	92318	0	0	ycf2
92219-92818	92518	0	0	ycf2
92419-93018	92718	0	0	ycf2
92619-93218	92918	0	0	ycf2
92819-93418	93118	0	0	ycf2
93019-93618	93318	0	0	ycf2
93219-93818	93518	0	0	ycf2
93419-94018	93718	0	0	ycf2
93619-94218	93918	0	0	ycf2
93819-94418	94118	0	0	ycf2-trnL
94019-94618	94318	0	0	ycf2-trnL
94219-94818	94518	0	0	ycf2-trnL
94419-95018	94718	0	0	trnL-ndhB-exon2
94619-95218	94918	0	0	trnL-ndhB-exon2
94819-95418	95118	0	0	trnL-ndhB-exon2
95019-95618	95318	0	0	ndhB-exon2
95219-95818	95518	0	0	ndhB-exon2
95419-96018	95718	0	0	ndhB-exon2
95619-96218	95918	0	0	ndhB-exon2
95819-96418	96118	0	0	ndhB-exon2-ndhB-exon1
96019-96618	96318	0	0	ndhB-exon2-ndhB-exon1
96219-96818	96518	0	0	ndhB-exon2-ndhB-exon1
96419-97018	96718	0	0	ndhB-exon1
96619-97218	96918	0	0	ndhB-exon1
96819-97418	97118	0	0	ndhB-exon1
97019-97618	97318	0	0	ndhB-exon1
97219-97818	97518	0	0	ndhB-exon1-rps7
97419-98018	97718	0	0	ndhB-exon1-rps7
97619-98218	97918	0	0	rps7
97819-98418	98118	0	0	rps7
98019-98618	98318	0	0	rps12-exon3-rps12-exon2
98219-98818	98518	0	0	rps12-exon3-rps12-exon2
98419-99018	98718	0	0	rps12-exon3-rps12-exon2
98619-99218	98918	0	0	rps12-exon2
98819-99418	99118	0	0	rps12-exon2-trnV
99019-99618	99318	0	0	rps12-exon2-trnV
99219-99818	99518	0	0	rps12-exon2-trnV
99419-100018	99718	0	0	rps12-exon2-trnV
99619-100218	99918	0	0	rps12-exon2-trnV
99819-100418	100118	0	0	rps12-exon2-trnV
100019-100618	100318	0	0	rps12-exon2-trnV
100219-100818	100518	0	0	rps12-exon2-trnV
100419-101018	100718	0	0	trnV-rrn16
100619-101218	100918	0	0	rrn16
100819-101418	101118	0	0	rrn16
101019-101618	101318	0	0	rrn16
101219-101818	101518	0	0	rrn16
101419-102018	101718	0	0	rrn16
101619-102218	101918	0	0	rrn16
101819-102418	102118	0	0	rrn16
102019-102618	102318	0	0	rrn16
102219-102818	102518	0	0	rrn16-trnI-exon1
102419-103018	102718	0	0	trnI-exon1-trnI-exon2
102619-103218	102918	0	0	trnI-exon1-trnI-exon2
102819-103418	103118	0	0	trnI-exon1-trnI-exon2
103019-103618	103318	0	0	trnI-exon1-trnI-exon2
103219-103818	103518	0	0	trnI-exon1-trnI-exon2
103419-104018	103718	0	0	trnI-exon2-trnA-exon1
103619-104218	103918	0	0	trnA-exon1-trnA-exon2
103819-104418	104118	0	0	trnA-exon1-trnA-exon2
104019-104618	104318	0	0	trnA-exon1-trnA-exon2
104219-104818	104518	0	0	trnA-exon1-trnA-exon2
104419-105018	104718	0	0	trnA-exon2-rrn23
104619-105218	104918	0	0	rrn23
104819-105418	105118	0	0	rrn23
105019-105618	105318	0	0	rrn23
105219-105818	105518	0	0	rrn23
105419-106018	105718	0	0	rrn23
105619-106218	105918	0	0	rrn23
105819-106418	106118	0	0	rrn23
106019-106618	106318	0	0	rrn23
106219-106818	106518	0	0	rrn23
106419-107018	106718	0	0	rrn23
106619-107218	106918	0	0	rrn23
106819-107418	107118	0	0	rrn23
107019-107618	107318	0	0	rrn23
107219-107818	107518	0	0	rrn23
107419-108018	107718	0	0	rrn23-rrn4.5
107619-108218	107918	0	0	rrn4.5-rrn5
107819-108418	108118	0	0	rrn5
108019-108618	108318	0	0	rrn5-trnR
108219-108818	108518	0	0	trnR
108419-109018	108718	0	0	trnR-trnN
108619-109218	108918	0	0	trnR-trnN
108819-109418	109118	0	0	trnR-trnN
109019-109618	109318	0	0	ndhF
109219-109818	109518	0	0	ndhF
109419-110018	109718	0	0	ndhF
109619-110218	109918	0	0	ndhF
109819-110418	110118	0	0	ndhF
110019-110618	110318	0	0	ndhF
110219-110818	110518	0	0	ndhF
110419-111018	110718	0	0	ndhF
110619-111218	110918	0	0	ndhF
110819-111418	111118	0	0	ndhF
111019-111618	111318	0.00056	1	ndhF
111219-111818	111518	0.00056	1	ndhF-rpl32
111419-112018	111718	0.00056	1	ndhF-rpl32
111619-112218	111918	0	0	ndhF-rpl32
111819-112418	112118	0.00056	1	ndhF-rpl32
112019-112618	112318	0.00056	1	ndhF-rpl32
112219-112818	112518	0.00056	1	ndhF-rpl32
112419-113018	112718	0	0	rpl32-trnL
112619-113222	112918	0	0	rpl32-trnL
112819-113422	113118	0	0	rpl32-trnL
113019-113623	113322	0	0	rpl32-trnL
113223-113823	113523	0	0	rpl32-trnL
113423-114023	113723	0	0	rpl32-trnL
113624-114223	113923	0	0	trnL-ccsA
113824-114423	114123	0	0	ccsA
114024-114623	114323	0	0	ccsA
114224-114823	114523	0	0	ccsA
114424-115023	114723	0.00056	1	ccsA
114624-115223	114923	0.00056	1	ccsA
114824-115423	115123	0.00056	1	ccsA-ndhD
115024-115623	115323	0	0	ndhD
115224-115823	115523	0	0	ndhD
115424-116023	115723	0	0	ndhD
115624-116223	115923	0	0	ndhD
115824-116423	116123	0	0	ndhD
116024-116623	116323	0	0	ndhD
116224-116823	116523	0.00178	2	ndhD
116424-117023	116723	0.00178	2	ndhD
116624-117223	116923	0.00178	2	psaC
116824-117423	117123	0	0	psaC
117024-117623	117323	0	0	psaC-ndhE
117224-117823	117523	0	0	ndhE
117424-118023	117723	0	0	ndhE
117624-118223	117923	0	0	ndhE-ndhG
117824-118423	118123	0	0	ndhG
118024-118623	118323	0	0	ndhG
118224-118823	118523	0	0	ndhG-ndhI
118424-119023	118723	0	0	ndhG-ndhI
118624-119223	118923	0	0	ndhI
118824-119424	119123	0	0	ndhI
119024-119624	119323	0	0	ndhI
119224-119824	119524	0.00056	1	ndhA-exon2
119425-120024	119724	0.00056	1	ndhA-exon2
119625-120229	119924	0.00056	1	ndhA-exon2
119825-120429	120129	0	0	ndhA-exon2-ndhA-exon1
120025-120629	120329	0	0	ndhA-exon2-ndhA-exon1
120230-120829	120529	0	0	ndhA-exon2-ndhA-exon1
120430-121029	120729	0	0	ndhA-exon2-ndhA-exon1
120630-121229	120929	0	0	ndhA-exon2-ndhA-exon1
120830-121429	121129	0	0	ndhA-exon1
121030-121629	121329	0	0	ndhA-exon1
121230-121829	121529	0	0	ndhA-exon1
121430-122029	121729	0	0	ndhH
121630-122229	121929	0	0	ndhH
121830-122429	122129	0	0	ndhH
122030-122629	122329	0	0	ndhH
122230-122829	122529	0	0	ndhH
122430-123029	122729	0.001	1	ndhH
122630-123229	122929	0.001	1	ndhH-rps15
122830-123429	123129	0.001	1	rps15
123030-123629	123329	0	0	rps15-ycf1
123230-123829	123529	0	0	ycf1
123430-124029	123729	0	0	ycf1
123630-124229	123929	0	0	ycf1
123830-124429	124129	0	0	ycf1
124030-124629	124329	0	0	ycf1
124230-124829	124529	0	0	ycf1
124430-125029	124729	0	0	ycf1
124630-125229	124929	0	0	ycf1
124830-125429	125129	0	0	ycf1
125030-125629	125329	0	0	ycf1
125230-125829	125529	0	0	ycf1
125430-126029	125729	0	0	ycf1
125630-126229	125929	0	0	ycf1
125830-126429	126129	0	0	ycf1
126030-126629	126329	0	0	ycf1
126230-126829	126529	0	0	ycf1
126430-127029	126729	0	0	ycf1
126630-127229	126929	0	0	ycf1
126830-127429	127129	0	0	ycf1
127030-127629	127329	0	0	ycf1
127230-127829	127529	0	0	ycf1
127430-128029	127729	0	0	ycf1
127630-128229	127929	0	0	ycf1
127830-128429	128129	0	0	ycf1
128030-128629	128329	0	0	ycf1
128230-128829	128529	0	0	ycf1
128430-129029	128729	0	0	ycf1
128630-129229	128929	0	0	ycf1
128830-129429	129129	0	0	ycf1
129030-129629	129329	0	0	ycf1-trnN
129230-129829	129529	0	0	trnN
129430-130029	129729	0	0	trnN-trnR
129630-130229	129929	0	0	trnN-trnR
129830-130429	130129	0	0	trnN-trnR
130030-130629	130329	0	0	trnR-rrn5
130230-130829	130529	0	0	rrn5
130430-131029	130729	0	0	rrn5-rrn4.5
130630-131229	130929	0	0	rrn4.5
130830-131429	131129	0	0	rrn23
131030-131629	131329	0	0	rrn23
131230-131829	131529	0	0	rrn23
131430-132029	131729	0	0	rrn23
131630-132229	131929	0	0	rrn23
131830-132429	132129	0	0	rrn23
132030-132629	132329	0	0	rrn23
132230-132829	132529	0	0	rrn23
132430-133029	132729	0	0	rrn23
132630-133229	132929	0	0	rrn23
132830-133429	133129	0	0	rrn23
133030-133629	133329	0	0	rrn23
133230-133829	133529	0	0	rrn23
133430-134029	133729	0	0	rrn23
133630-134229	133929	0	0	rrn23-trnA-exon2
133830-134429	134129	0	0	trnA-exon2-trnA-exon1
134030-134629	134329	0	0	trnA-exon2-trnA-exon1
134230-134829	134529	0	0	trnA-exon2-trnA-exon1
134430-135029	134729	0	0	trnA-exon2-trnA-exon1
134630-135229	134929	0	0	trnA-exon1-trnI-exon2
134830-135429	135129	0	0	trnI-exon2-trnI-exon1
135030-135629	135329	0	0	trnI-exon2-trnI-exon1
135230-135829	135529	0	0	trnI-exon2-trnI-exon1
135430-136029	135729	0	0	trnI-exon2-trnI-exon1
135630-136229	135929	0	0	trnI-exon2-trnI-exon1
135830-136429	136129	0	0	trnI-exon1-rrn16
136030-136629	136329	0	0	rrn16
136230-136829	136529	0	0	rrn16
136430-137029	136729	0	0	rrn16
136630-137229	136929	0	0	rrn16
136830-137429	137129	0	0	rrn16
137030-137629	137329	0	0	rrn16
137230-137829	137529	0	0	rrn16
137430-138029	137729	0	0	rrn16
137630-138229	137929	0	0	rrn16-trnV
137830-138429	138129	0	0	trnV-rps12-exon2
138030-138629	138329	0	0	trnV-rps12-exon2
138230-138829	138529	0	0	trnV-rps12-exon2
138430-139029	138729	0	0	trnV-rps12-exon2
138630-139229	138929	0	0	trnV-rps12-exon2
138830-139429	139129	0	0	trnV-rps12-exon2
139030-139629	139329	0	0	trnV-rps12-exon2
139230-139829	139529	0	0	trnV-rps12-exon2
139430-140029	139729	0	0	rps12-exon2
139630-140229	139929	0	0	rps12-exon2-rps12-exon3
139830-140429	140129	0	0	rps12-exon2-rps12-exon3
140030-140629	140329	0	0	rps12-exon2-rps12-exon3
140230-140829	140529	0	0	rps7
140430-141029	140729	0	0	rps7
140630-141229	140929	0	0	rps7
140830-141429	141129	0	0	rps7-ndhB-exon1
141030-141629	141329	0	0	ndhB-exon1
141230-141829	141529	0	0	ndhB-exon1
141430-142029	141729	0	0	ndhB-exon1
141630-142229	141929	0	0	ndhB-exon1
141830-142429	142129	0	0	ndhB-exon1-ndhB-exon2
142030-142629	142329	0	0	ndhB-exon1-ndhB-exon2
142230-142829	142529	0	0	ndhB-exon1-ndhB-exon2
142430-143029	142729	0	0	ndhB-exon2
142630-143229	142929	0	0	ndhB-exon2
142830-143429	143129	0	0	ndhB-exon2
143030-143629	143329	0	0	ndhB-exon2
143230-143829	143529	0	0	ndhB-exon2-trnL
143430-144029	143729	0	0	ndhB-exon2-trnL
143630-144229	143929	0	0	ndhB-exon2-trnL
143830-144429	144129	0	0	trnL-ycf2
144030-144629	144329	0	0	trnL-ycf2
144230-144829	144529	0	0	trnL-ycf2
144430-145029	144729	0	0	trnL-ycf2
144630-145229	144929	0	0	ycf2
144830-145429	145129	0	0	ycf2
145030-145629	145329	0	0	ycf2
145230-145829	145529	0	0	ycf2
145430-146029	145729	0	0	ycf2
145630-146229	145929	0	0	ycf2
145830-146429	146129	0	0	ycf2
146030-146629	146329	0	0	ycf2
146230-146829	146529	0	0	ycf2
146430-147029	146729	0	0	ycf2
146630-147229	146929	0	0	ycf2
146830-147429	147129	0	0	ycf2
147030-147629	147329	0	0	ycf2
147230-147829	147529	0	0	ycf2
147430-148029	147729	0	0	ycf2
147630-148229	147929	0	0	ycf2
147830-148429	148129	0	0	ycf2
148030-148629	148329	0	0	ycf2
148230-148829	148529	0	0	ycf2
148430-149029	148729	0	0	ycf2
148630-149229	148929	0	0	ycf2
148830-149429	149129	0	0	ycf2
149030-149629	149329	0	0	ycf2
149230-149829	149529	0	0	ycf2
149430-150029	149729	0	0	ycf2
149630-150229	149929	0	0	ycf2
149830-150429	150129	0	0	ycf2
150030-150629	150329	0	0	ycf2
150230-150829	150529	0	0	ycf2
150430-151029	150729	0	0	ycf2
150630-151229	150929	0	0	ycf2-trnI
150830-151429	151129	0	0	trnI-rpl23
151030-151629	151329	0	0	rpl23
151230-151829	151529	0	0	rpl2
151430-152029	151729	0	0	rpl2
151630-152229	151929	0	0	rpl2
151830-152429	152129	0	0	rpl2
152030-152519	152274	0	0	rpl2
