# Supplementary material for: Phylogenetic placement of the monotypic Baolia (Amaranthaceae s.l.) based on morphological and molecular evidence
Source: BMC Plant Biol. 2024 May 25;24:456. doi: 10.1186/s12870-024-05164-8 (PMC11127444; doi:10.1186/s12870-024-05164-8)
Supplement: Supplementary file 2 — Supplementary Material 2. [file 12870_2024_5164_MOESM2_ESM.zip › Table S8_trait_0001_Hairs on stem_ASR.results.txt]

Table S8_trait_0001_Hairs on stem_ASR.results
nodeno	0		1		2		3		4		5		6
node72	0.93012539	0.03572879	0.00632905	0.00638305	0.00799638	0.00669112	0.00674622
node73	0.99076180	0.00511129	0.00028693	0.00034520	0.00208237	0.00067658	0.00073583
node74	0.98704660	0.00275723	0.00026144	0.00045076	0.00618180	0.00155249	0.00174968
node75	0.63921658	0.00503148	0.00375109	0.00384811	0.22983274	0.05529111	0.06302889
node76	0.41965483	0.00348739	0.00296269	0.00300270	0.44092297	0.10284650	0.02712292
node77	0.04805752	0.00066135	0.00061032	0.00061464	0.93797757	0.00934441	0.00273419
node78	0.00271704	0.00015888	0.00015579	0.00015608	0.99591985	0.00062232	0.00027004
node79	0.00025529	0.00004096	0.00004067	0.00004070	0.99949257	0.00007955	0.00005026
node80	0.00000216	0.00000132	0.00000132	0.00000132	0.99999120	0.00000135	0.00000133
node81	0.00005444	0.00000322	0.00000322	0.00000322	0.99992946	0.00000322	0.00000322
node82	0.00000418	0.00000345	0.00000345	0.00000345	0.99997857	0.00000345	0.00000345
node83	0.00000664	0.00000661	0.00000661	0.00000661	0.99996031	0.00000661	0.00000661
node84	0.00000756	0.00000753	0.00000753	0.00000753	0.99995479	0.00000753	0.00000753
node85	0.00000006	0.00000006	0.00000006	0.00000006	0.99999964	0.00000006	0.00000006
node86	0.00268890	0.00004991	0.00004991	0.00004991	0.99706155	0.00004991	0.00004991
node87	0.00008488	0.00000335	0.00000335	0.00000335	0.99989837	0.00000335	0.00000335
node88	0.00000220	0.00000137	0.00000137	0.00000137	0.99999090	0.00000141	0.00000138
node89	0.00000121	0.00000121	0.00000121	0.00000121	0.99999274	0.00000121	0.00000121
node90	0.01445128	0.00016054	0.00015752	0.00015780	0.98417688	0.00062432	0.00027166
node91	0.01620784	0.00007918	0.00007887	0.00007890	0.98333722	0.00012728	0.00009071
node92	0.00013064	0.00000113	0.00000113	0.00000113	0.99986322	0.00000152	0.00000123
node93	0.00000763	0.00000006	0.00000006	0.00000006	0.99999206	0.00000007	0.00000006
node94	0.00010328	0.00000413	0.00000413	0.00000413	0.99987606	0.00000414	0.00000413
node95	0.00000600	0.00000153	0.00000153	0.00000153	0.99998615	0.00000169	0.00000157
node96	0.00000002	0.00000002	0.00000002	0.00000002	0.99999988	0.00000002	0.00000002
node97	0.30356661	0.00213428	0.00207694	0.00208164	0.04686914	0.63874060	0.00453079
node98	0.00020550	0.00001599	0.00001595	0.00001596	0.00004600	0.99968301	0.00001759
node99	0.00003999	0.00000420	0.00000419	0.00000419	0.00001025	0.99993266	0.00000452
node100	0.00000865	0.00000460	0.00000460	0.00000460	0.00000533	0.99996758	0.00000464
node101	0.00000373	0.00000370	0.00000370	0.00000370	0.00000370	0.99997777	0.00000370
node102	0.34473909	0.00008237	0.00008161	0.00008167	0.00068341	0.65421727	0.00011458
node103	0.01418832	0.00142010	0.00139186	0.00139424	0.00597027	0.00242058	0.97321463
node104	0.00002073	0.00000505	0.00000502	0.00000502	0.00001068	0.00000627	0.99994723
node105	0.00000004	0.00000002	0.00000002	0.00000002	0.00000003	0.00000002	0.99999985
node106	0.00262503	0.00064264	0.00063791	0.00063835	0.00135206	0.00079620	0.99330781
node107	0.99468861	0.00228353	0.00017708	0.00051392	0.00148580	0.00040316	0.00044790
node108	0.98878876	0.00546100	0.00078826	0.00276825	0.00116387	0.00050124	0.00052862
node109	0.40918190	0.30630642	0.04763322	0.20904184	0.00945186	0.00918690	0.00919786
node110	0.06104755	0.79041924	0.10572020	0.03228309	0.00353481	0.00349677	0.00349834
node111	0.00000007	0.00000059	0.99999920	0.00000005	0.00000003	0.00000003	0.00000003
node112	0.00000000	0.00000000	1.00000000	0.00000000	0.00000000	0.00000000	0.00000000
node113	0.00000000	0.00000000	1.00000000	0.00000000	0.00000000	0.00000000	0.00000000
node114	0.00000000	0.00000000	1.00000000	0.00000000	0.00000000	0.00000000	0.00000000
node115	0.99422976	0.00425746	0.00012886	0.00014860	0.00071045	0.00025309	0.00027178
node116	0.99746344	0.00163539	0.00017087	0.00017200	0.00020240	0.00017746	0.00017844
node117	0.98075449	0.01414506	0.00101700	0.00101737	0.00102740	0.00101918	0.00101950
node118	0.99957007	0.00023233	0.00003946	0.00003947	0.00003966	0.00003950	0.00003951
node119	0.99993302	0.00002424	0.00000854	0.00000854	0.00000856	0.00000855	0.00000855
node120	0.99998727	0.00000218	0.00000211	0.00000211	0.00000211	0.00000211	0.00000211
node121	0.99998307	0.00000283	0.00000282	0.00000282	0.00000282	0.00000282	0.00000282
node122	0.99999874	0.00000021	0.00000021	0.00000021	0.00000021	0.00000021	0.00000021
node123	0.99999832	0.00000028	0.00000028	0.00000028	0.00000028	0.00000028	0.00000028
node124	0.99999832	0.00000028	0.00000028	0.00000028	0.00000028	0.00000028	0.00000028
node125	0.99995817	0.00000698	0.00000697	0.00000697	0.00000697	0.00000697	0.00000697
node126	0.99995915	0.00000695	0.00000678	0.00000678	0.00000678	0.00000678	0.00000678
node127	0.00497185	0.99313922	0.00037777	0.00037777	0.00037783	0.00037778	0.00037778
node128	0.00007568	0.99988217	0.00000843	0.00000843	0.00000843	0.00000843	0.00000843
node129	0.00001030	0.99996305	0.00000533	0.00000533	0.00000533	0.00000533	0.00000533
node130	0.00000951	0.99995339	0.00000742	0.00000742	0.00000742	0.00000742	0.00000742
node131	0.99954414	0.00012891	0.00006490	0.00006496	0.00006656	0.00006524	0.00006529
node132	0.99986475	0.00002362	0.00002231	0.00002232	0.00002236	0.00002232	0.00002232
node133	0.99986749	0.00002216	0.00002207	0.00002207	0.00002207	0.00002207	0.00002207
node134	0.99981361	0.00003184	0.00003090	0.00003090	0.00003093	0.00003091	0.00003091
node135	0.99990030	0.00001670	0.00001660	0.00001660	0.00001660	0.00001660	0.00001660
node136	0.99051581	0.00680042	0.00040638	0.00042119	0.00084287	0.00049965	0.00051368
node137	0.99962928	0.00014795	0.00004208	0.00004238	0.00005041	0.00004382	0.00004408
node138	0.99997486	0.00000644	0.00000366	0.00000367	0.00000394	0.00000371	0.00000372
node139	0.99986059	0.00002428	0.00002298	0.00002299	0.00002313	0.00002301	0.00002302
node140	0.99983262	0.00002806	0.00002786	0.00002786	0.00002788	0.00002786	0.00002786
node141	0.00015398	0.99966826	0.00003549	0.00003549	0.00003571	0.00003553	0.00003554
