# Supplementary material for: Phylogenetic placement of the monotypic Baolia (Amaranthaceae s.l.) based on morphological and molecular evidence
Source: BMC Plant Biol. 2024 May 25;24:456. doi: 10.1186/s12870-024-05164-8 (PMC11127444; doi:10.1186/s12870-024-05164-8)
Supplement: Supplementary file 2 — Supplementary Material 2. [file 12870_2024_5164_MOESM2_ESM.zip › Table S9_trait_0002_Acicular apices_ASR.results.txt]

Table S9_trait_0002_Acicular apices_ASR.results
nodeno	0		1
node72	0.99637305	0.00362695
node73	0.99978899	0.00021101
node74	0.99981446	0.00018554
node75	0.99992644	0.00007356
node76	0.99994368	0.00005632
node77	0.99994713	0.00005287
node78	0.99976874	0.00023126
node79	0.99982681	0.00017319
node80	0.99998190	0.00001810
node81	0.99998619	0.00001381
node82	0.99997158	0.00002842
node83	0.99995139	0.00004861
node84	0.99994306	0.00005694
node85	0.99999947	0.00000053
node86	0.99999137	0.00000863
node87	0.99999071	0.00000929
node88	0.99998154	0.00001846
node89	0.99999039	0.00000961
node90	0.99978218	0.00021782
node91	0.99999042	0.00000958
node92	0.99999925	0.00000075
node93	0.99999973	0.00000027
node94	0.99999842	0.00000158
node95	0.99999151	0.00000849
node96	0.99999985	0.00000015
node97	0.99588190	0.00411810
node98	0.99996898	0.00003102
node99	0.99998228	0.00001772
node100	0.99996660	0.00003340
node101	0.99997389	0.00002611
node102	0.94530997	0.05469003
node103	0.99932217	0.00067783
node104	0.99998442	0.00001558
node105	0.99999982	0.00000018
node106	0.99860131	0.00139869
node107	0.99721173	0.00278827
node108	0.99959580	0.00040420
node109	0.99976895	0.00023105
node110	0.99996555	0.00003445
node111	0.99999999	0.00000001
node112	0.99999999	0.00000001
node113	1.00000000	0.00000000
node114	1.00000000	0.00000000
node115	0.99989206	0.00010794
node116	0.99949540	0.00050460
node117	0.99943887	0.00056113
node118	0.99987816	0.00012184
node119	0.99994237	0.00005763
node120	0.99998088	0.00001912
node121	0.99997848	0.00002152
node122	0.99999783	0.00000217
node123	0.99999652	0.00000348
node124	0.99999648	0.00000352
node125	0.99994922	0.00005078
node126	0.99994943	0.00005057
node127	0.99979087	0.00020913
node128	0.99997972	0.00002028
node129	0.99996299	0.00003701
node130	0.99994651	0.00005349
node131	0.99959528	0.00040472
node132	0.99983289	0.00016711
node133	0.99984993	0.00015007
node134	0.99977174	0.00022826
node135	0.99986560	0.00013440
node136	0.99971718	0.00028282
node137	0.99980580	0.00019420
node138	0.99995788	0.00004212
node139	0.99984492	0.00015508
node140	0.99981884	0.00018116
node141	0.99995384	0.00004616
